# Supplementary material for: Predicting the Potential Global Distribution of the Plum Fruit Moth Grapholita funebrana Treitscheke Using Ensemble Models
Source: Insects. 2024 Aug 30;15(9):663. doi: 10.3390/insects15090663 (PMC11432621; doi:10.3390/insects15090663)
Supplement: Supplementary file 1 [file insects-15-00663-s001.zip]

Archive with 8 entries (7 files):
- supplementary files/
- supplementary files/Figure S1 The Pearson’s correlation analyses of 19 bioclimatic variables.tif
- supplementary files/Figure S2 The area under the receiver operating characteristic curve (AUC) and true skill statistics (TSS) values for five used models under BIOs+elev .tif
- supplementary files/Table S1 The occurrence records of Grapholita funebrana and their sources.xlsx
- supplementary files/Table S2 The occurrence records used in the ensemble models.csv
- supplementary files/Table S3 The environmental variables considered in this study.pdf
- supplementary files/Table S4 The suitable areas of Grapholita funebrana across different regions in current and future projections.xlsx
- supplementary files/~$Table S4 The suitable areas of Grapholita funebrana across different regions in current and future projections.xlsx
