# Supplementary material for: Predicting the Potential Global Distribution of the Plum Fruit Moth Grapholita funebrana Treitscheke Using Ensemble Models
Source: Insects. 2024 Aug 30;15(9):663. doi: 10.3390/insects15090663 (PMC11432621; doi:10.3390/insects15090663)
Supplement: Supplementary file 1 [file insects-15-00663-s001.zip › supplementary files/Table S1 The occurrence records of Grapholita funebrana and their sources.xlsx]

## Sheet: BOLD
Species	Longitude	Latitude
Grapholita funebrana	-0.09	51.36
Grapholita funebrana	-2.73	50.73
Grapholita funebrana	-2.733	50.731
Grapholita funebrana	12.116	48.529
Grapholita funebrana	12.0768	49.0063
Grapholita funebrana	11.4815	48.1646
Grapholita funebrana	9.76101	49.9911
Grapholita funebrana	5.18	43.73
Grapholita funebrana	23.058	43.009
Grapholita funebrana	22.4255	60.0175
Grapholita funebrana	10.477	46.657
Grapholita funebrana	20.062	60.229
Grapholita funebrana	19.951	60.07
Grapholita funebrana	20.528	60.073
Grapholita funebrana	10.463	59.827
Grapholita funebrana	10.7108	59.3272
Grapholita funebrana	8.2399	58.3334
Grapholita funebrana	7.93428	58.1095
Grapholita funebrana	15.7611	44.3254

## Sheet: CABI
Species	Longitude	Latitude
Grapholita funebrana	3	28
Grapholita funebrana	45	40.25
Grapholita funebrana	47.5	40.5
Grapholita funebrana	105	35
Grapholita funebrana	128	47.75
Grapholita funebrana	126.167	43.5833
Grapholita funebrana	122.667	41.25
Grapholita funebrana	43.4999	42
Grapholita funebrana	79	22
Grapholita funebrana	77.25	31.9167
Grapholita funebrana	53	32
Grapholita funebrana	68	48
Grapholita funebrana	75	41.5
Grapholita funebrana	127.75	36.5
Grapholita funebrana	38	35
Grapholita funebrana	71	39
Grapholita funebrana	35	39
Grapholita funebrana	59.6667	39.75
Grapholita funebrana	63.8333	41.6667
Grapholita funebrana	20	41
Grapholita funebrana	13.3333	47.3333
Grapholita funebrana	28	53
Grapholita funebrana	4.5	50.75
Grapholita funebrana	17.8333	44.25
Grapholita funebrana	25.25	42.6667
Grapholita funebrana	15.5	45.1667
Grapholita funebrana	33	35
Grapholita funebrana	15	49.75
Grapholita funebrana	10	56
Grapholita funebrana	26	59
Grapholita funebrana	26	64
Grapholita funebrana	2	46
Grapholita funebrana	10.5	51.5
Grapholita funebrana	22	39
Grapholita funebrana	20	47
Grapholita funebrana	-8	53
Grapholita funebrana	12.8333	42.8333
Grapholita funebrana	14.25	37.75
Grapholita funebrana	25	57
Grapholita funebrana	24	55.4167
Grapholita funebrana	6.16667	49.75
Grapholita funebrana	28.5833	47.25
Grapholita funebrana	5.75	52.25
Grapholita funebrana	10	62
Grapholita funebrana	20	52
Grapholita funebrana	-8.13057	39.6945
Grapholita funebrana	25	46
Grapholita funebrana	100	60
Grapholita funebrana	117.93	64.44
Grapholita funebrana	45.62	59.25
Grapholita funebrana	134.88	53.1
Grapholita funebrana	110.64	62.73
Grapholita funebrana	74.35	60.66
Grapholita funebrana	20.46	44.8189
Grapholita funebrana	19.5	48.6667
Grapholita funebrana	15	46.0833
Grapholita funebrana	-4	40
Grapholita funebrana	15	62
Grapholita funebrana	8.01427	47.0002
Grapholita funebrana	32	49
Grapholita funebrana	-2.69531	54.7584
Grapholita funebrana	-0.70312	52.1604
Grapholita funebrana	-4	56

## Sheet: GBIF
Species	Longitude	Latitude
Grapholita funebrana	16.459	56.6249
Grapholita funebrana	15.59	56.1581
Grapholita funebrana	9.7	47.45
Grapholita funebrana	9.6	47.25
Grapholita funebrana	12.4451	57.0139
Grapholita funebrana	12.703	59.0652
Grapholita funebrana	15.6082	58.3681
Grapholita funebrana	15.6588	56.1954
Grapholita funebrana	17.2965	59.7064
Grapholita funebrana	12.7757	56.3052
Grapholita funebrana	14.9853	59.5202
Grapholita funebrana	16.6633	56.8406
Grapholita funebrana	16.5185	56.5302
Grapholita funebrana	15.4543	60.5057
Grapholita funebrana	12.0846	57.658
Grapholita funebrana	12.0563	58.4086
Grapholita funebrana	16.5049	56.534
Grapholita funebrana	8.57116	49.9988
Grapholita funebrana	9.11126	51.8042
Grapholita funebrana	8.89437	48.3293
Grapholita funebrana	9.4034	48.8492
Grapholita funebrana	9.83757	58.9725
Grapholita funebrana	13.281	55.724
Grapholita funebrana	13.2666	55.7214
Grapholita funebrana	12.538	55.737
Grapholita funebrana	18.1313	57.4964
Grapholita funebrana	18.9296	57.7403
Grapholita funebrana	18.9267	57.8072
Grapholita funebrana	6.87922	50.9662
Grapholita funebrana	8.37852	58.2454
Grapholita funebrana	16.4948	57.3611
Grapholita funebrana	16.5284	56.6802
Grapholita funebrana	17.7061	59.6216
Grapholita funebrana	12.0345	57.7848
Grapholita funebrana	30.1125	50.3603
Grapholita funebrana	36.3078	49.6367
Grapholita funebrana	32.7147	51.7444
Grapholita funebrana	38.4933	48.9481
Grapholita funebrana	34.9326	51.0288
Grapholita funebrana	29.6942	62.6464
Grapholita funebrana	7.06	51.4
Grapholita funebrana	10.0015	51.526
Grapholita funebrana	7.05	53.15
Grapholita funebrana	8.03681	49.8921
Grapholita funebrana	13.6287	48.6587
Grapholita funebrana	9.11344	52.0996
Grapholita funebrana	27.7136	60.578
Grapholita funebrana	10.6584	59.3789
Grapholita funebrana	8.25238	51.4824
Grapholita funebrana	16.5402	56.6741
Grapholita funebrana	12.9459	55.4922
Grapholita funebrana	10.5883	59.5575
Grapholita funebrana	8.09329	58.1798
Grapholita funebrana	8.89209	58.4726
Grapholita funebrana	12.1985	57.1169
Grapholita funebrana	15.6362	58.4065
Grapholita funebrana	18.9399	57.8017
Grapholita funebrana	16.4186	56.402
Grapholita funebrana	16.4821	56.6649
Grapholita funebrana	12.2547	51.387
Grapholita funebrana	17.9227	59.4503
Grapholita funebrana	12.6051	56.1764
Grapholita funebrana	16.6478	56.6069
Grapholita funebrana	16.4748	56.26
Grapholita funebrana	22.2004	60.428
Grapholita funebrana	37.2769	58.6577
Grapholita funebrana	9.09195	48.2434
Grapholita funebrana	7.23051	50.111
Grapholita funebrana	8.5407	49.074
Grapholita funebrana	12.9703	52.4455
Grapholita funebrana	9.38889	48.855
Grapholita funebrana	9.5018	48.8465
Grapholita funebrana	14.0398	52.1236
Grapholita funebrana	9.43342	48.8931
Grapholita funebrana	9.42507	48.8386
Grapholita funebrana	20.4293	41.6847
Grapholita funebrana	9.4027	48.8485
Grapholita funebrana	13.59	54.4823
Grapholita funebrana	7.796	47.999
Grapholita funebrana	8.64862	49.6061
Grapholita funebrana	7.37686	51.5269
Grapholita funebrana	9.9131	53.13
Grapholita funebrana	10.8989	59.223
Grapholita funebrana	7.94834	58.1413
Grapholita funebrana	11.3877	59.1298
Grapholita funebrana	8.8894	58.4731
Grapholita funebrana	11.79	58.3306
Grapholita funebrana	16.6369	56.6291
Grapholita funebrana	18.9744	47.5976
Grapholita funebrana	13.5191	55.4711
Grapholita funebrana	11.6561	57.6869
Grapholita funebrana	14.5841	56.3559
Grapholita funebrana	18.7733	57.383
Grapholita funebrana	16.4065	56.4231
Grapholita funebrana	16.7305	56.904
Grapholita funebrana	14.2751	57.8113
Grapholita funebrana	12.5366	56.2383
Grapholita funebrana	15.5324	58.0079
Grapholita funebrana	17.608	59.8637
Grapholita funebrana	14.2657	59.5286
Grapholita funebrana	17.5569	59.8531
Grapholita funebrana	16.7301	56.9109
Grapholita funebrana	10.1992	59.029
Grapholita funebrana	10.2098	60.0748
Grapholita funebrana	6.15	52.1
Grapholita funebrana	5.9	51.65
Grapholita funebrana	5.9	50.75
Grapholita funebrana	10.3929	53.23
Grapholita funebrana	10.3804	53.2215
Grapholita funebrana	12.8618	49.3076
Grapholita funebrana	22.43	60.02
Grapholita funebrana	0.52196	46.7037
Grapholita funebrana	1.10112	46.3264
Grapholita funebrana	3.37258	45.5631
Grapholita funebrana	1.79439	43.3713
Grapholita funebrana	2.40145	47.8119
Grapholita funebrana	2.43012	48.6269
Grapholita funebrana	-0.73759	48.4336
Grapholita funebrana	4.99754	47.3392
Grapholita funebrana	4.27684	48.2629
Grapholita funebrana	10.6716	59.388
Grapholita funebrana	9.83211	58.9719
Grapholita funebrana	14.1295	55.7294
Grapholita funebrana	17.6214	59.8245
Grapholita funebrana	17.0707	59.6455
Grapholita funebrana	14.1464	55.3871
Grapholita funebrana	22.1577	65.5999
Grapholita funebrana	18.8851	59.7612
Grapholita funebrana	27.9147	43.2141
Grapholita funebrana	12.6584	56.7354
Grapholita funebrana	12.7231	56.7455
Grapholita funebrana	22.5827	60.6755
Grapholita funebrana	10.8698	59.9699
Grapholita funebrana	14.1468	55.3865
Grapholita funebrana	12.7804	56.3035
Grapholita funebrana	14.7965	56.8437
Grapholita funebrana	11.7148	57.8697
Grapholita funebrana	14.8593	56.3619
Grapholita funebrana	16.4117	57.2671
Grapholita funebrana	17.9874	59.2758
Grapholita funebrana	7.40861	58.0184
Grapholita funebrana	8.27935	58.2156
Grapholita funebrana	16.136	59.9685
Grapholita funebrana	14.8576	57.5813
Grapholita funebrana	13.9814	58.1824
Grapholita funebrana	12.8022	55.9267
Grapholita funebrana	18.0603	59.5402
Grapholita funebrana	17.9641	59.3038
Grapholita funebrana	13.4437	58.6034
Grapholita funebrana	17.6372	59.8182
Grapholita funebrana	12.7188	56.7426
Grapholita funebrana	11.8649	58.061
Grapholita funebrana	11.7571	58.0186
Grapholita funebrana	11.8576	58.1153
Grapholita funebrana	17.2157	59.0569
Grapholita funebrana	15.3715	59.4745
Grapholita funebrana	19.9737	60.0467
Grapholita funebrana	16.5442	56.6379
Grapholita funebrana	16.637	57.4425
Grapholita funebrana	16.5989	56.688
Grapholita funebrana	14.1864	55.7769
Grapholita funebrana	11.5362	58.2843
Grapholita funebrana	12.7829	56.3032
Grapholita funebrana	15.1301	56.2041
Grapholita funebrana	7.55376	58.1719
Grapholita funebrana	5.23013	59.3157
Grapholita funebrana	5.2021	43.7092
Grapholita funebrana	7.52192	43.9981
Grapholita funebrana	4.43622	50.8135
Grapholita funebrana	17.0534	57.206
Grapholita funebrana	5.23206	44.0096
Grapholita funebrana	24.2534	58.3636
Grapholita funebrana	26.6888	58.3758
Grapholita funebrana	26.7065	58.4015
Grapholita funebrana	21.0835	60.5177
Grapholita funebrana	22.3789	61.8055
Grapholita funebrana	1.38847	51.3275
Grapholita funebrana	11.363	54.658
Grapholita funebrana	11.358	54.659
Grapholita funebrana	12.328	55.648
Grapholita funebrana	11.299	55.99
Grapholita funebrana	12.26	55.046
Grapholita funebrana	11.934	55.32
Grapholita funebrana	12.601	56.028
Grapholita funebrana	10.487	55.548
Grapholita funebrana	9.779	55.521
Grapholita funebrana	10.766	55.373
Grapholita funebrana	11.927	54.595
Grapholita funebrana	10.089	56.803
Grapholita funebrana	11.187	55.221
Grapholita funebrana	11.54	56.691
Grapholita funebrana	10.528	55.325
Grapholita funebrana	11.546	56.703
Grapholita funebrana	9.767	56.106
Grapholita funebrana	10.365	55.429
Grapholita funebrana	15.052	55.103
Grapholita funebrana	12.144	54.88
Grapholita funebrana	14.776	55.289
Grapholita funebrana	10.451	55.151
Grapholita funebrana	10.444	55.306
Grapholita funebrana	11.315	55.982
Grapholita funebrana	10.062	55.529
Grapholita funebrana	10.267	56.822
Grapholita funebrana	9.8	56.105
Grapholita funebrana	15.051	55.104
Grapholita funebrana	10.453	55.363
Grapholita funebrana	8.309	55.571
Grapholita funebrana	8.85	54.958
Grapholita funebrana	-4.59771	54.7721
Grapholita funebrana	-4.4691	54.7028
Grapholita funebrana	-3.48178	51.3927
Grapholita funebrana	-3.19817	51.5398
Grapholita funebrana	-3.22362	51.4136
Grapholita funebrana	-3.97795	51.5652
Grapholita funebrana	24.575	59.3833
Grapholita funebrana	1.3972	51.3282
Grapholita funebrana	1.38851	51.3275
Grapholita funebrana	1.3973	51.3282
Grapholita funebrana	24.6463	60.9155
Grapholita funebrana	24.5035	60.9712
Grapholita funebrana	28.5476	43.4717
Grapholita funebrana	8.7759	58.423
Grapholita funebrana	55.9928	54.7447
Grapholita funebrana	7.43373	58.0825
Grapholita funebrana	7.00271	50.8439
Grapholita funebrana	5.82478	49.5427
Grapholita funebrana	12.5103	50.7273
Grapholita funebrana	22.1781	60.4584
Grapholita funebrana	24.9021	60.2115
Grapholita funebrana	15.5304	56.2885
Grapholita funebrana	-1.21909	51.5446
Grapholita funebrana	7.29149	50.8906
Grapholita funebrana	10.1119	54.3117
Grapholita funebrana	4.55	52.4
Grapholita funebrana	4.75	52.35
Grapholita funebrana	5.08695	49.9759
Grapholita funebrana	5.08696	49.9759
Grapholita funebrana	21.6419	61.5488
Grapholita funebrana	22.5202	59.8906
Grapholita funebrana	38.3215	55.3316
Grapholita funebrana	22.178	60.4584
Grapholita funebrana	21.4248	61.6031
Grapholita funebrana	1.18723	51.3061
Grapholita funebrana	16.6444	56.6229
Grapholita funebrana	18.7044	57.7203
Grapholita funebrana	10.4381	59.8552
Grapholita funebrana	21.5187	61.232
Grapholita funebrana	7.89264	50.6269
Grapholita funebrana	9.92734	55.9107
Grapholita funebrana	9.85007	58.9683
Grapholita funebrana	-1.18194	52.9514
Grapholita funebrana	-1.61361	54.9977
Grapholita funebrana	-1.20274	52.9572
Grapholita funebrana	0.21566	47.2509
Grapholita funebrana	8.703	58.392
Grapholita funebrana	22.3207	60.4624
Grapholita funebrana	25.3019	54.7224
Grapholita funebrana	-0.303413	51.521
Grapholita funebrana	3.5	51.55
Grapholita funebrana	10.545	52.1679
Grapholita funebrana	6.74344	51.3779
Grapholita funebrana	5.9	52.9
Grapholita funebrana	9.77534	53.6434
Grapholita funebrana	7.9247	52.2522
Grapholita funebrana	15.8559	46.8718
Grapholita funebrana	18.9744	47.5976
Grapholita funebrana	26.6455	48.491
Grapholita funebrana	12.1048	57.2492
Grapholita funebrana	8.01037	58.1534
Grapholita funebrana	16.4735	56.6532
Grapholita funebrana	10.7101	59.3268
Grapholita funebrana	22.1182	60.3633
Grapholita funebrana	16.2461	56.6744
Grapholita funebrana	12.7845	56.6434
Grapholita funebrana	16.1255	56.5685
Grapholita funebrana	13.529	55.7193
Grapholita funebrana	14.6126	56.7724
Grapholita funebrana	10.2583	59.505
Grapholita funebrana	55.9925	54.7445
Grapholita funebrana	55.9083	54.3795
Grapholita funebrana	15.9886	47.306
Grapholita funebrana	55.9083	54.3795
Grapholita funebrana	11.4318	58.4839
Grapholita funebrana	11.93	46.7
Grapholita funebrana	11	46.65
Grapholita funebrana	11.56	46.65
Grapholita funebrana	11.47	46.53
Grapholita funebrana	12.06	47.48
Grapholita funebrana	11.5	47.28
Grapholita funebrana	15.44	46.78
Grapholita funebrana	14.42	48.36
Grapholita funebrana	11.3897	47.26
Grapholita funebrana	15.4197	47.09
Grapholita funebrana	15.45	47.0667
Grapholita funebrana	15.47	47.07
Grapholita funebrana	14.27	48.29
Grapholita funebrana	14.53	48.44
Grapholita funebrana	16.3717	48.2081
Grapholita funebrana	13.65	48
Grapholita funebrana	14.0389	48.1783
Grapholita funebrana	15.8742	48.8514
Grapholita funebrana	11.65	46.74
Grapholita funebrana	14.45	48.08
Grapholita funebrana	11.32	46.36
Grapholita funebrana	10.92	47.13
Grapholita funebrana	11.66	46.72
Grapholita funebrana	15.93	47.67
Grapholita funebrana	14.41	48.03
Grapholita funebrana	14.12	47.9
Grapholita funebrana	12.7462	56.7523
Grapholita funebrana	18.2465	56.9265
Grapholita funebrana	18.45	59.3198
Grapholita funebrana	16.9318	57.1265
Grapholita funebrana	11.246	58.4264
Grapholita funebrana	17.6336	59.8081
Grapholita funebrana	17.6334	59.8081
Grapholita funebrana	12.8776	56.6741
Grapholita funebrana	11.8078	58.0125
Grapholita funebrana	13.4194	58.577
Grapholita funebrana	13.5291	55.7193
Grapholita funebrana	18.0596	59.5162
Grapholita funebrana	18.1654	59.213
Grapholita funebrana	11.5349	58.2841
Grapholita funebrana	14.4563	56.8093
Grapholita funebrana	-2.07533	52.6427
Grapholita funebrana	-2.22266	52.5526
Grapholita funebrana	-1.92754	52.6427
Grapholita funebrana	4.88145	59.3083
Grapholita funebrana	22.3209	60.2446
Grapholita funebrana	22.1192	61.152
Grapholita funebrana	23.845	61.4663
Grapholita funebrana	38.1122	55.6074
Grapholita funebrana	16.3342	56.6909
Grapholita funebrana	16.6186	56.6379
Grapholita funebrana	16.5072	56.5303
Grapholita funebrana	13.1986	55.694
Grapholita funebrana	15.3341	59.1334
Grapholita funebrana	12.6478	56.7232
Grapholita funebrana	16.4138	56.3188
Grapholita funebrana	16.729	56.9093
Grapholita funebrana	16.5617	56.6248
Grapholita funebrana	15.0177	59.5567
Grapholita funebrana	16.5761	56.6336
Grapholita funebrana	17.6317	59.803
Grapholita funebrana	16.5162	56.6171
Grapholita funebrana	11.9033	57.3036
Grapholita funebrana	18.4636	59.8408
Grapholita funebrana	16.497	56.6181
Grapholita funebrana	15.1303	56.2045
Grapholita funebrana	16.5769	56.6338
Grapholita funebrana	12.7781	56.3933
Grapholita funebrana	5.3525	48.4933
Grapholita funebrana	8.92626	58.6209
Grapholita funebrana	9.83229	58.9714
Grapholita funebrana	7.94833	58.1413
Grapholita funebrana	10.6702	59.3877
Grapholita funebrana	5	52.15
Grapholita funebrana	6.1	52.3
Grapholita funebrana	3.85	51.5
Grapholita funebrana	4.9	52.5
Grapholita funebrana	5.65	52
Grapholita funebrana	10.3801	53.2217
Grapholita funebrana	10.9389	59.2004
Grapholita funebrana	6.30764	49.5386
Grapholita funebrana	6.2085	49.9298
Grapholita funebrana	6.01847	50.1284
Grapholita funebrana	5.91612	49.6427
Grapholita funebrana	6.03803	49.6133
Grapholita funebrana	6.15558	49.884
Grapholita funebrana	5.90502	49.6454
Grapholita funebrana	6.18342	49.8993
Grapholita funebrana	6.18203	49.9019
Grapholita funebrana	1.13499	52.0616
Grapholita funebrana	1.32309	52.2364
Grapholita funebrana	1.05866	52.2255
Grapholita funebrana	0.989329	52.0654
Grapholita funebrana	1.15273	52.313
Grapholita funebrana	1.57176	52.0492
Grapholita funebrana	1.39301	52.0005
Grapholita funebrana	1.38292	52.2526
Grapholita funebrana	1.28061	52.0577
Grapholita funebrana	1.22107	52.0413
Grapholita funebrana	1.61685	52.2457
Grapholita funebrana	1.61831	52.2636
Grapholita funebrana	8.88939	58.4732
Grapholita funebrana	1.19958	52.9593
Grapholita funebrana	0.604787	52.9738
Grapholita funebrana	1.4681	52.592
Grapholita funebrana	1.32073	52.5962
Grapholita funebrana	12.8778	56.6742
Grapholita funebrana	-0.3066	51.7543
Grapholita funebrana	-1.03946	52.2184
Grapholita funebrana	13.3424	55.6688
Grapholita funebrana	16.5283	56.6718
Grapholita funebrana	37.6159	55.8417
Grapholita funebrana	-0.76387	52.9478
Grapholita funebrana	-0.846642	52.9247
Grapholita funebrana	-0.894547	52.8718
Grapholita funebrana	-0.905202	52.8853
Grapholita funebrana	6.8	51.95
Grapholita funebrana	4.7	52.65
Grapholita funebrana	5.9	51.1
Grapholita funebrana	5.8	52.55
Grapholita funebrana	30.0681	62.8034
Grapholita funebrana	21.0748	60.5205
Grapholita funebrana	6.06544	49.9314
Grapholita funebrana	5.82488	49.5427
Grapholita funebrana	5.95861	49.8033
Grapholita funebrana	6.33561	49.6139
Grapholita funebrana	5.95917	49.8038
Grapholita funebrana	6.30717	49.5389
Grapholita funebrana	6.33562	49.5367
Grapholita funebrana	6.34127	49.6153
Grapholita funebrana	6.32504	49.5627
Grapholita funebrana	6.1783	49.8057
Grapholita funebrana	6.08264	49.7726
Grapholita funebrana	6.09632	49.7753
Grapholita funebrana	6.08723	49.8065
Grapholita funebrana	6.00931	49.9815
Grapholita funebrana	5.86833	49.9766
Grapholita funebrana	6.24995	49.6698
Grapholita funebrana	6.33587	49.614
Grapholita funebrana	6.34147	49.5694
Grapholita funebrana	6.34611	49.5868
Grapholita funebrana	6.34151	49.5694
Grapholita funebrana	6.09347	49.4719
Grapholita funebrana	1.79719	44.8207
Grapholita funebrana	1.20667	46.7082
Grapholita funebrana	3.18822	46.3938
Grapholita funebrana	-1.27876	52.5391
Grapholita funebrana	9.85473	52.001
Grapholita funebrana	11.3495	60.8093
Grapholita funebrana	18.53	57.4
Grapholita funebrana	18.44	57.2
Grapholita funebrana	20.8171	59.952
Grapholita funebrana	24.6234	60.1874
Grapholita funebrana	21.6472	61.5548
Grapholita funebrana	27.7136	60.5781
Grapholita funebrana	19.974	60.0462
Grapholita funebrana	23.6751	60.0551
Grapholita funebrana	27.6348	60.5441
Grapholita funebrana	27.5501	60.5319
Grapholita funebrana	24.319	60.4119
Grapholita funebrana	19.973	60.0466
Grapholita funebrana	19.974	60.0461
Grapholita funebrana	24.7522	60.1469
Grapholita funebrana	23.7953	61.4907
Grapholita funebrana	19.9794	60.0495
Grapholita funebrana	22.2005	60.4279
Grapholita funebrana	25.1109	60.2795
Grapholita funebrana	29.7912	62.5918
Grapholita funebrana	24.9121	60.2194
Grapholita funebrana	21.5197	61.232
Grapholita funebrana	25.0959	60.3857
Grapholita funebrana	27.6094	60.538
Grapholita funebrana	19.974	60.0461
Grapholita funebrana	22.4222	60.0176
Grapholita funebrana	25.1109	60.2795
Grapholita funebrana	22.4221	60.0175
Grapholita funebrana	21.5168	60.4979
Grapholita funebrana	24.9678	60.2759
Grapholita funebrana	26.7228	60.6351
Grapholita funebrana	24.6613	60.2064
Grapholita funebrana	24.9021	60.2115
Grapholita funebrana	128.113	37.4421
Grapholita funebrana	15.1932	59.2762
Grapholita funebrana	16.4981	56.341
Grapholita funebrana	12.3552	58.7181
Grapholita funebrana	16.7994	59.3835
Grapholita funebrana	13.2666	55.7214
Grapholita funebrana	16.9334	59.4245
Grapholita funebrana	15.6977	58.1674
Grapholita funebrana	16.1873	56.5815
Grapholita funebrana	16.4808	56.2747
Grapholita funebrana	16.6461	56.7453
Grapholita funebrana	16.5024	56.6683
Grapholita funebrana	15.8649	56.7691
Grapholita funebrana	13.7193	58.4509
Grapholita funebrana	13.281	55.724
Grapholita funebrana	18.8619	57.4114
Grapholita funebrana	8.35339	58.241
Grapholita funebrana	22.8628	58.6086
Grapholita funebrana	39.0581	55.7898
Grapholita funebrana	34.2329	44.8354
Grapholita funebrana	37.791	49.9617
Grapholita funebrana	35.3601	45.0006
Grapholita funebrana	35.478	45.1227
Grapholita funebrana	-7.37584	41.288
Grapholita funebrana	-7.27892	41.3406
Grapholita funebrana	6.63643	51.3654
Grapholita funebrana	9.09519	48.7227
Grapholita funebrana	8.55169	52.051
Grapholita funebrana	8.0355	49.2042
Grapholita funebrana	6.45547	51.2259
Grapholita funebrana	9.77662	49.004
Grapholita funebrana	12.8889	50.8258
Grapholita funebrana	9.49734	51.1416
Grapholita funebrana	10.4314	59.4418
Grapholita funebrana	9.61079	58.8817
Grapholita funebrana	9.76	49.99
Grapholita funebrana	10.71	59.33
Grapholita funebrana	20.53	60.07
Grapholita funebrana	11.48	48.16
Grapholita funebrana	12.12	48.53
Grapholita funebrana	12.08	49.01
Grapholita funebrana	20.06	60.23
Grapholita funebrana	19.95	60.07
Grapholita funebrana	9.96205	51.6938
Grapholita funebrana	11.3577	49.3087
Grapholita funebrana	48.6556	55.9849
Grapholita funebrana	12.8224	51.1995
Grapholita funebrana	13.358	52.5716
Grapholita funebrana	61.0127	55.131
Grapholita funebrana	3.78854	49.4405
Grapholita funebrana	9.82876	58.9735
Grapholita funebrana	5.73008	48.9159
Grapholita funebrana	5.74926	48.8883
Grapholita funebrana	0.19033	53.6115
Grapholita funebrana	7.98322	58.112
Grapholita funebrana	10.4148	59.6139
Grapholita funebrana	6.44097	53.4022
Grapholita funebrana	-2.50249	51.4131
Grapholita funebrana	-1.29187	51.5937
Grapholita funebrana	43.2261	54.7233
Grapholita funebrana	43.2262	54.7233
Grapholita funebrana	43.1617	54.8929
Grapholita funebrana	-2.6438	52.4571
Grapholita funebrana	-2.36708	52.6273
Grapholita funebrana	-3.10069	52.8368
Grapholita funebrana	-2.81739	52.5325
Grapholita funebrana	-2.65083	52.6887
Grapholita funebrana	-2.83802	52.7252
Grapholita funebrana	-2.99402	52.5203
Grapholita funebrana	-2.75808	52.3841
Grapholita funebrana	-2.81754	52.7272
Grapholita funebrana	-2.4498	52.6262
Grapholita funebrana	13.7962	55.6537
Grapholita funebrana	-1.25577	51.6026
Grapholita funebrana	25.8333	59.25
Grapholita funebrana	23.2	41.6333
Grapholita funebrana	24.6333	59.3833
Grapholita funebrana	13.04	47.82
Grapholita funebrana	13.08	47.8
Grapholita funebrana	7.46518	58.0371
Grapholita funebrana	24.3667	57.8833
Grapholita funebrana	24.6167	59.3667
Grapholita funebrana	24.25	59.3833
Grapholita funebrana	10.6098	59.4233
Grapholita funebrana	49.2701	55.2077
Grapholita funebrana	11.8987	57.3031
Grapholita funebrana	12.9092	55.5484
Grapholita funebrana	-4.09932	53.1946
Grapholita funebrana	-3.19266	53.1586
Grapholita funebrana	-4.21164	53.1081
Grapholita funebrana	8.70649	58.3928
Grapholita funebrana	9.83595	58.9724
Grapholita funebrana	10.3932	59.0677
Grapholita funebrana	-2.79984	53.4671
Grapholita funebrana	-2.85791	53.3588
Grapholita funebrana	-2.61486	51.3217
Grapholita funebrana	-2.59246	51.4765
Grapholita funebrana	-2.50392	51.4122
Grapholita funebrana	-2.56022	51.4308
Grapholita funebrana	-2.85827	53.3768
Grapholita funebrana	-2.86673	51.433
Grapholita funebrana	-2.64437	51.4816
Grapholita funebrana	-2.63767	51.4004
Grapholita funebrana	-2.52329	51.4714
Grapholita funebrana	-2.64341	51.5666
Grapholita funebrana	-2.79785	51.3229
Grapholita funebrana	-2.95123	51.3492
Grapholita funebrana	-2.49007	51.3268
Grapholita funebrana	-2.974	53.1781
Grapholita funebrana	-2.97604	53.268
Grapholita funebrana	-3.27052	53.0854
Grapholita funebrana	-1.75889	54.4029
Grapholita funebrana	-1.21017	52.6224
Grapholita funebrana	0.279576	52.3106
Grapholita funebrana	0.615775	51.5392
Grapholita funebrana	-1.46177	51.1414
Grapholita funebrana	0.430171	51.5068
Grapholita funebrana	-1.26506	51.4258
Grapholita funebrana	-1.27253	51.6435
Grapholita funebrana	-1.27986	51.6233
Grapholita funebrana	-1.2652	51.4259
Grapholita funebrana	-1.27841	51.6233
Grapholita funebrana	-1.60401	51.6396
Grapholita funebrana	-1.27863	51.6229
Grapholita funebrana	-1.32505	51.6928
Grapholita funebrana	-1.24534	51.6095
Grapholita funebrana	17.5579	59.8549
Grapholita funebrana	16.157	57.0059
Grapholita funebrana	17.0742	57.3294
Grapholita funebrana	16.9964	59.3959
Grapholita funebrana	6.88731	51.0394
Grapholita funebrana	17.6858	59.3569
Grapholita funebrana	12.5598	56.187
Grapholita funebrana	11.4364	58.4903
Grapholita funebrana	18.378	57.2788
Grapholita funebrana	18.202	59.3532
Grapholita funebrana	16.416	56.3337
Grapholita funebrana	16.2341	56.8614
Grapholita funebrana	15.9951	56.9027
Grapholita funebrana	15.228	59.609
Grapholita funebrana	16.5069	56.3133
Grapholita funebrana	12.9401	56.5875
Grapholita funebrana	13.6146	56.0077
Grapholita funebrana	16.4653	56.4432
Grapholita funebrana	16.5434	56.6116
Grapholita funebrana	7.39435	50.7683
Grapholita funebrana	6.35	52.75
Grapholita funebrana	4.05	51.85
Grapholita funebrana	5.85	51.8
Grapholita funebrana	6.05	51.45
Grapholita funebrana	19.7752	46.0982
Grapholita funebrana	12.8933	48.7925
Grapholita funebrana	10.9341	59.0609
Grapholita funebrana	10.685	59.8062
Grapholita funebrana	8.86453	58.4475
Grapholita funebrana	8.86461	58.4477
Grapholita funebrana	10.5991	59.8939
Grapholita funebrana	12.7693	56.6454
Grapholita funebrana	18.0653	59.2198
Grapholita funebrana	14.5668	56.9037
Grapholita funebrana	18.3866	57.624
Grapholita funebrana	15.4541	60.5058
Grapholita funebrana	13.2775	55.724
Grapholita funebrana	15.643	58.3813
Grapholita funebrana	13.2711	55.7182
Grapholita funebrana	12.4758	56.2913
Grapholita funebrana	17.9886	59.2876
Grapholita funebrana	16.581	56.585
Grapholita funebrana	11.0116	59.0331
Grapholita funebrana	16.5655	59.101
Grapholita funebrana	10.697	55.471
Grapholita funebrana	10.747	55.477
Grapholita funebrana	10.692	55.425
Grapholita funebrana	10.364	55.234
Grapholita funebrana	10.542	55.319
Grapholita funebrana	10.704	55.409
Grapholita funebrana	12.265	55.045
Grapholita funebrana	10.406	55.522
Grapholita funebrana	11.955	54.599
Grapholita funebrana	11.765	55.514
Grapholita funebrana	10.408	55.436
Grapholita funebrana	10.963	55.33
Grapholita funebrana	10.966	55.33
Grapholita funebrana	12.546	54.975
Grapholita funebrana	12.334	55.857
Grapholita funebrana	10.273	56.758
Grapholita funebrana	11.545	55.191
Grapholita funebrana	11.969	54.59
Grapholita funebrana	10.699	56.2
Grapholita funebrana	10.538	55.286
Grapholita funebrana	12.015	56.029
Grapholita funebrana	9.904	56.881
Grapholita funebrana	1.23266	46.7115
Grapholita funebrana	16.5858	56.65
Grapholita funebrana	8.05335	58.0735
Grapholita funebrana	8.2399	58.3334
Grapholita funebrana	7.93428	58.1095
Grapholita funebrana	16.729	56.9167
Grapholita funebrana	16.1443	56.5693
Grapholita funebrana	-0.44341	48.9284
Grapholita funebrana	7.56	43.9822
Grapholita funebrana	6.04994	48.8594
Grapholita funebrana	3.16476	45.6426
Grapholita funebrana	3.08669	45.7497
Grapholita funebrana	-1.83623	47.2517
Grapholita funebrana	7.0302	51.434
Grapholita funebrana	37.6427	54.9767
Grapholita funebrana	6.0111	58.4373
Grapholita funebrana	9.99018	58.9775
Grapholita funebrana	12.0328	57.6942
Grapholita funebrana	13.0776	55.6557
Grapholita funebrana	10.5193	59.3871
Grapholita funebrana	8.86264	58.4462
Grapholita funebrana	9.98979	58.9754
Grapholita funebrana	10.7287	59.3414
Grapholita funebrana	9.67555	59.0547
Grapholita funebrana	6.31137	58.3422
Grapholita funebrana	10.1429	59.0115
Grapholita funebrana	8.70323	58.3926
Grapholita funebrana	9.8362	58.9726
Grapholita funebrana	10.1774	59.0566
Grapholita funebrana	9.67809	59.0549
Grapholita funebrana	9.90534	58.9685
Grapholita funebrana	10.9237	59.0534
Grapholita funebrana	13.0661	56.7308
Grapholita funebrana	17.9641	59.3038
Grapholita funebrana	12.19	53.7823
Grapholita funebrana	7.56	43.9822
Grapholita funebrana	17.9058	59.3698
Grapholita funebrana	12.4775	56.2914
Grapholita funebrana	12.4746	56.2911
Grapholita funebrana	8.88463	58.4567
Grapholita funebrana	8.88908	58.4729
Grapholita funebrana	8.86152	58.4504
Grapholita funebrana	11.0134	59.0339
Grapholita funebrana	9.36984	48.875
Grapholita funebrana	8.69424	58.4265
Grapholita funebrana	11.8912	58.2261
Grapholita funebrana	16.4975	56.618
Grapholita funebrana	-0.450756	48.9257
Grapholita funebrana	10.2362	50.2173
Grapholita funebrana	16.5217	56.5289
Grapholita funebrana	13.3732	55.9618
Grapholita funebrana	16.6521	56.8735
Grapholita funebrana	11.9489	54.0722
Grapholita funebrana	16.5657	59.101
Grapholita funebrana	12.8301	56.6941
Grapholita funebrana	9.40179	48.8804
Grapholita funebrana	16.5993	56.7764
Grapholita funebrana	18.2113	57.5989
Grapholita funebrana	15.1534	59.1097
Grapholita funebrana	14.987	59.5199
Grapholita funebrana	13.0936	56.7055
Grapholita funebrana	13.0997	56.7054
Grapholita funebrana	16.4982	56.6193
Grapholita funebrana	16.4015	56.4403
Grapholita funebrana	14.7603	56.5879
Grapholita funebrana	13.1022	55.8804
Grapholita funebrana	13.6358	55.5936
Grapholita funebrana	13.9106	55.5941
Grapholita funebrana	18.3857	57.6233
Grapholita funebrana	12.6769	56.7329
Grapholita funebrana	12.2307	57.26
Grapholita funebrana	16.5509	56.6774
Grapholita funebrana	11.8781	52.7691
Grapholita funebrana	13.9154	51.1112
Grapholita funebrana	10.2357	50.1318
Grapholita funebrana	6.53552	51.4392
Grapholita funebrana	13.1834	56.7523
Grapholita funebrana	14.7106	56.0155
Grapholita funebrana	17.6044	59.8
Grapholita funebrana	11.306	55.975
Grapholita funebrana	10.868	56.309
Grapholita funebrana	8.662	54.999
Grapholita funebrana	8.665	54.999
Grapholita funebrana	10.415	57.622
Grapholita funebrana	8.7	54.994
Grapholita funebrana	10.213	56.846
Grapholita funebrana	10.116	56.829
Grapholita funebrana	12.077	55.917
Grapholita funebrana	13.2667	52.5296
Grapholita funebrana	10.5671	59.2035
Grapholita funebrana	8.85593	58.4444
Grapholita funebrana	9.8298	58.9702
Grapholita funebrana	12.5627	55.7352
Grapholita funebrana	12.5625	55.7353
Grapholita funebrana	16.5918	57.5078
Grapholita funebrana	16.7284	56.8964
Grapholita funebrana	14.7098	56.0157
Grapholita funebrana	29.2494	62.6498
Grapholita funebrana	20.4259	60.1131
Grapholita funebrana	23.5614	60.138
Grapholita funebrana	24.6613	60.2064
Grapholita funebrana	24.902	60.2117
Grapholita funebrana	27.5524	60.5311
Grapholita funebrana	25.0999	60.2628
Grapholita funebrana	25.1108	60.2796
Grapholita funebrana	26.1723	60.3681
Grapholita funebrana	25.068	60.2691
Grapholita funebrana	24.0137	60.1844
Grapholita funebrana	20.0666	60.2343
Grapholita funebrana	20.6046	60.1219
Grapholita funebrana	25.0435	60.2858
Grapholita funebrana	22.1204	60.3642
Grapholita funebrana	21.6419	61.5488
Grapholita funebrana	24.0173	60.2429
Grapholita funebrana	22.5178	59.8839
Grapholita funebrana	26.6185	60.9535
Grapholita funebrana	23.7103	61.4931
Grapholita funebrana	20.5287	60.0957
Grapholita funebrana	23.0273	59.9878
Grapholita funebrana	19.9559	60.0753
Grapholita funebrana	24.0137	60.1844
Grapholita funebrana	26.0899	59.9563
Grapholita funebrana	22.269	59.8323
Grapholita funebrana	23.9797	60.1819
Grapholita funebrana	22.9804	59.856
Grapholita funebrana	24.565	60.1643
Grapholita funebrana	19.8517	60.2634
Grapholita funebrana	24.4332	60.3549
Grapholita funebrana	23.0484	60.3709
Grapholita funebrana	23.6016	60.2019
Grapholita funebrana	24.745	60.1674
Grapholita funebrana	20.9725	59.9367
Grapholita funebrana	21.4215	61.6209
Grapholita funebrana	23.0949	60.364
Grapholita funebrana	22.2691	59.8323
Grapholita funebrana	24.0051	60.2993
Grapholita funebrana	23.1069	60.3672
Grapholita funebrana	16.6209	56.7932
Grapholita funebrana	4.85	51.6
Grapholita funebrana	5.7	50.8
Grapholita funebrana	6	53.15
Grapholita funebrana	4.35	52.15
Grapholita funebrana	6.4	52.65
Grapholita funebrana	7	52.25
Grapholita funebrana	6.2	52.2
Grapholita funebrana	6.65	52.4
Grapholita funebrana	6.6	52.7
Grapholita funebrana	6.05	51.15
Grapholita funebrana	4.6	52.5
Grapholita funebrana	5.45	52.45
Grapholita funebrana	6.31981	49.5243
Grapholita funebrana	6.34824	49.5307
Grapholita funebrana	6.48333	49.5167
Grapholita funebrana	6.48	49.52
Grapholita funebrana	6.33521	49.5215
Grapholita funebrana	22.254	47.765
Grapholita funebrana	6.03	48.87
Grapholita funebrana	6.38	49.41
Grapholita funebrana	0.55	45.3
Grapholita funebrana	6.13588	49.608
Grapholita funebrana	6.05188	49.6079
Grapholita funebrana	6.0505	49.6079
Grapholita funebrana	6.43707	49.7092
Grapholita funebrana	6.45369	49.7074
Grapholita funebrana	5.66	48.9
Grapholita funebrana	6.07507	49.7859
Grapholita funebrana	10.1774	59.0566
Grapholita funebrana	10.1538	54.3859
Grapholita funebrana	8.23171	50.4192
Grapholita funebrana	13.5291	55.7193
Grapholita funebrana	17.9272	59.3547
Grapholita funebrana	8.04973	50.3879
Grapholita funebrana	18.223	59.2229
Grapholita funebrana	13.165	55.7065
Grapholita funebrana	12.8261	56.7801
Grapholita funebrana	11.2612	58.5578
Grapholita funebrana	13.3884	52.5998
Grapholita funebrana	7.95015	51.6167
Grapholita funebrana	11.3433	47.7583
Grapholita funebrana	8.85697	48.2789
Grapholita funebrana	9.77646	48.9816
Grapholita funebrana	6.08371	49.5231
Grapholita funebrana	6.04358	49.6097
Grapholita funebrana	13.0762	53.3577
Grapholita funebrana	14.7916	56.9271
Grapholita funebrana	12.7473	56.8798
Grapholita funebrana	17.7007	59.9575
Grapholita funebrana	12.1191	57.2359
Grapholita funebrana	16.4252	56.3563
Grapholita funebrana	16.5536	56.661
Grapholita funebrana	13.0518	56.3982
Grapholita funebrana	7.19791	51.2629
Grapholita funebrana	10.9111	59.0888
Grapholita funebrana	10.5093	59.8828
Grapholita funebrana	16.5202	56.5282
Grapholita funebrana	18.1868	56.918
Grapholita funebrana	12.0847	58.5252
Grapholita funebrana	13.4968	55.3842
Grapholita funebrana	24.4	59.5
Grapholita funebrana	24.4	58.4
Grapholita funebrana	11.547	56.703
Grapholita funebrana	8.917	56.257
Grapholita funebrana	11.528	56.681
Grapholita funebrana	12.057	55.952
Grapholita funebrana	12.559	55.702
Grapholita funebrana	8.699	54.994
Grapholita funebrana	10.9334	59.0611
Grapholita funebrana	14.1176	55.776
Grapholita funebrana	10.5349	59.6706
Grapholita funebrana	8.85913	58.4444
Grapholita funebrana	8.85868	58.4449
Grapholita funebrana	9.83596	58.9724
Grapholita funebrana	10.9334	59.0611
Grapholita funebrana	18.199	57.3702
Grapholita funebrana	10.4626	59.8266
Grapholita funebrana	7.9351	58.11
Grapholita funebrana	10.5381	59.8594
Grapholita funebrana	10.7846	59.6614
Grapholita funebrana	10.9348	59.061
Grapholita funebrana	8.1001	58.1616
Grapholita funebrana	10.4257	59.778
Grapholita funebrana	8.1172	58.0916
Grapholita funebrana	8.0033	58.159
Grapholita funebrana	10.3947	59.076
Grapholita funebrana	8.0241	58.1457
Grapholita funebrana	5.6654	58.7979
Grapholita funebrana	8.1386	58.1178
Grapholita funebrana	10.9348	59.0619
Grapholita funebrana	29.9525	69.6683
Grapholita funebrana	8.7766	58.4232
Grapholita funebrana	8.2409	58.3331
Grapholita funebrana	6.1904	58.8365
Grapholita funebrana	10.5647	59.2061
Grapholita funebrana	8.9803	58.5632
Grapholita funebrana	10.516	59.2947
Grapholita funebrana	9.6132	58.8827
Grapholita funebrana	10.628	59.5062
Grapholita funebrana	16.5106	56.6299
Grapholita funebrana	16.0876	56.9325
Grapholita funebrana	16.2941	60.1017
Grapholita funebrana	16	56
Grapholita funebrana	9.86017	52.0028
Grapholita funebrana	13.6249	51.075
Grapholita funebrana	12.253	57.1264
Grapholita funebrana	16.3423	56.6991
Grapholita funebrana	13.1953	55.6953
Grapholita funebrana	16.5903	56.6489
Grapholita funebrana	15.7129	60.5879
Grapholita funebrana	15.6513	56.23
Grapholita funebrana	10.7809	50.7923
Grapholita funebrana	9.54125	47.5904
Grapholita funebrana	9.00969	51.472
Grapholita funebrana	9.12396	48.2241
Grapholita funebrana	12.7655	56.3043
Grapholita funebrana	16.4753	56.6218
Grapholita funebrana	15.9883	56.985
Grapholita funebrana	16.5819	57.3487
Grapholita funebrana	15.6843	56.0989
Grapholita funebrana	18.3227	57.0516
Grapholita funebrana	11.6555	57.6872
Grapholita funebrana	17.6141	59.8234
Grapholita funebrana	16.1449	57.0733
Grapholita funebrana	15.3181	56.1353
Grapholita funebrana	15.9876	56.9862
Grapholita funebrana	11.3756	58.3567
Grapholita funebrana	11.9756	58.3603
Grapholita funebrana	15.2929	56.1433
Grapholita funebrana	16.5313	56.3436
Grapholita funebrana	16.5648	56.6187
Grapholita funebrana	15.8172	56.5885
Grapholita funebrana	12.019	57.3737
Grapholita funebrana	16.2803	56.6749
Grapholita funebrana	15.0879	56.1593
Grapholita funebrana	16.4598	57.5175
Grapholita funebrana	16.6023	59.4993
Grapholita funebrana	16.4652	56.4434
Grapholita funebrana	16.4592	56.2347
Grapholita funebrana	16.4205	56.3349
Grapholita funebrana	16.6404	56.6298
Grapholita funebrana	16.0458	56.9646
Grapholita funebrana	18.608	60.2062
Grapholita funebrana	11.9034	57.3036
Grapholita funebrana	16.5269	56.5271
Grapholita funebrana	18.1005	59.1155
Grapholita funebrana	15.4629	58.3378
Grapholita funebrana	18.6044	57.5542
Grapholita funebrana	16.4269	56.3337
Grapholita funebrana	16.6471	56.6208
Grapholita funebrana	12.9201	56.6027
Grapholita funebrana	18.6117	60.1135
Grapholita funebrana	18.1754	59.4053
Grapholita funebrana	16.6418	56.5801
Grapholita funebrana	22.9242	66.1059
Grapholita funebrana	18.0544	59.3692
Grapholita funebrana	17.587	59.8702
Grapholita funebrana	15.6515	59.7719
Grapholita funebrana	18.3121	59.4748
Grapholita funebrana	9.5336	58.8938
Grapholita funebrana	8.886	58.4575
Grapholita funebrana	10.5832	59.8687
Grapholita funebrana	10.5451	59.8575
Grapholita funebrana	10.7002	59.3257
Grapholita funebrana	16.3245	56.6653
Grapholita funebrana	16.2014	56.9726
Grapholita funebrana	16.5713	56.6367
Grapholita funebrana	16.4636	56.5926
Grapholita funebrana	17.026	57.3445
Grapholita funebrana	16.6775	56.6463
Grapholita funebrana	16.4236	58.6606
Grapholita funebrana	18.2469	56.9269
Grapholita funebrana	13.1579	55.7078
Grapholita funebrana	17.5511	59.7557
Grapholita funebrana	14.7876	56.9134
Grapholita funebrana	18.1384	57.5464
Grapholita funebrana	12.9027	55.5636
Grapholita funebrana	18.1473	57.505
Grapholita funebrana	16.4977	56.7002
Grapholita funebrana	16.3433	56.6992
Grapholita funebrana	11.0222	58.8903
Grapholita funebrana	14.2717	55.6562
Grapholita funebrana	18.6784	57.721
Grapholita funebrana	16.3429	56.7028
Grapholita funebrana	16.5192	56.6673
Grapholita funebrana	12.0849	57.7421
Grapholita funebrana	17.9767	59.2524
Grapholita funebrana	11.9878	57.5055
Grapholita funebrana	16.5281	56.6444
Grapholita funebrana	15.6558	56.227
Grapholita funebrana	16.6284	59.5093
Grapholita funebrana	10.5935	59.7482
Grapholita funebrana	9.2793	59.4236
Grapholita funebrana	10.5146	59.378
Grapholita funebrana	10.8126	59.3232
Grapholita funebrana	8.8842	58.4573
Grapholita funebrana	10.2485	59.7538
Grapholita funebrana	10.4047	59.6166
Grapholita funebrana	10.7143	59.3273
Grapholita funebrana	10.9256	59.0539
Grapholita funebrana	10.7071	59.9175
Grapholita funebrana	9.3604	59.2581
Grapholita funebrana	11.5452	48.2574
Grapholita funebrana	6.83722	49.49
Grapholita funebrana	7.192	50.693
Grapholita funebrana	13.3788	52.1369
Grapholita funebrana	10.3076	48.458
Grapholita funebrana	9.76101	49.9911
Grapholita funebrana	23.018	41.357
Grapholita funebrana	23.167	41.642
Grapholita funebrana	22.9242	66.1059
Grapholita funebrana	18.0543	59.3691
Grapholita funebrana	16.6633	56.8406
Grapholita funebrana	8.23352	50.4175
Grapholita funebrana	10.4149	59.6139
Grapholita funebrana	9.544	54.908
Grapholita funebrana	10.417	57.507
Grapholita funebrana	5.21687	59.2416
Grapholita funebrana	8.88411	58.4568
Grapholita funebrana	8.89296	58.4734
Grapholita funebrana	12.559	55.7025
Grapholita funebrana	7.77301	49.4622
Grapholita funebrana	12.0872	57.7431
Grapholita funebrana	16.5286	56.3387
Grapholita funebrana	16.5016	56.608
Grapholita funebrana	16.7017	56.8213
Grapholita funebrana	17.7007	59.9573
Grapholita funebrana	15.4972	58.5082
Grapholita funebrana	16.1009	56.9307
Grapholita funebrana	10.4515	59.079
Grapholita funebrana	8.88425	58.4591
Grapholita funebrana	16.4825	56.6684
Grapholita funebrana	11.916	55.324
Grapholita funebrana	9.079	56.437
Grapholita funebrana	8.764	54.999
Grapholita funebrana	10.654	55.348
Grapholita funebrana	12.526	55.783
Grapholita funebrana	12.577	54.975
Grapholita funebrana	11.094	54.712
Grapholita funebrana	15.077	55.089
Grapholita funebrana	10.658	55.438
Grapholita funebrana	11.305	55.697
Grapholita funebrana	11.311	55.787
Grapholita funebrana	10.987	55.702
Grapholita funebrana	11.641	55.96
Grapholita funebrana	11.801	55.956
Grapholita funebrana	12.066	55.683
Grapholita funebrana	12.023	54.793
Grapholita funebrana	11.732	54.969
Grapholita funebrana	12.397	55.331
Grapholita funebrana	9.406	56.706
Grapholita funebrana	10.342	55.441
Grapholita funebrana	9.882	56.075
Grapholita funebrana	12.122	54.786
Grapholita funebrana	12.095	54.875
Grapholita funebrana	11.559	54.703
Grapholita funebrana	11.481	55.963
Grapholita funebrana	11.074	57.318
Grapholita funebrana	17.6834	59.3263

## Sheet: Literature
Species	Longitude	Latitude
Grapholita funebrana	109.442	36.6793
Grapholita funebrana	109.271	35.9432
Grapholita funebrana	109.088	36.4436
Grapholita funebrana	109.382	36.7576
Grapholita funebrana	109.447	36.6122
Grapholita funebrana	113.7	39.7138
Grapholita funebrana	107.806	35.2121
Grapholita funebrana	108.432	34.4879
Grapholita funebrana	108.086	34.2739
Grapholita funebrana	110.201	36.884
Grapholita funebrana	109.594	34.9617
Grapholita funebrana	109.106	35.1209
Grapholita funebrana	86.0868	44.3113
Grapholita funebrana	108.513	28.5743
Grapholita funebrana	84.9033	45.5645
Grapholita funebrana	113.796	36.2319
Grapholita funebrana	125.184	44.4395
Grapholita funebrana	83.0331	44.6425
Grapholita funebrana	130.326	46.8065
Grapholita funebrana	106.625	35.5881
Grapholita funebrana	105.77	35.3798
Grapholita funebrana	105.625	35.2997
Grapholita funebrana	105.89	35.0963
Grapholita funebrana	107.228	35.3473
Grapholita funebrana	107.449	35.1515
Grapholita funebrana	107.812	35.8357
Grapholita funebrana	108.103	35.887
Grapholita funebrana	108.609	35.3503
Grapholita funebrana	107.874	35.5674
Grapholita funebrana	119.326	27.8541
Grapholita funebrana	129.506	44.4397
Grapholita funebrana	130.238	45.2946
Grapholita funebrana	131.195	43.958
Grapholita funebrana	129.579	44.6091
Grapholita funebrana	113.773	32.8635
Grapholita funebrana	113.97	32.5655
Grapholita funebrana	118.522	30.3547
Grapholita funebrana	113.535	33.3006
Grapholita funebrana	127.103	47.2496
Grapholita funebrana	122.157	40.1806
Grapholita funebrana	80.7822	44.1506
Grapholita funebrana	86.0607	44.2136
Grapholita funebrana	85.8719	44.2236
Grapholita funebrana	86.2235	44.3099
Grapholita funebrana	81.0562	43.9485
Grapholita funebrana	84.2576	41.7836
Grapholita funebrana	86.2666	41.349
Grapholita funebrana	81.8579	41.8018
Grapholita funebrana	80.2456	41.2824
Grapholita funebrana	81.2994	40.5623
Grapholita funebrana	75.9986	39.4752
Grapholita funebrana	113.592	40.1758
Grapholita funebrana	113.894	40.2456
Grapholita funebrana	113.652	39.6489
Grapholita funebrana	106.315	35.3689
Grapholita funebrana	105.634	36.4088
Grapholita funebrana	117.97	40.9576
Grapholita funebrana	114.966	39.9502
Grapholita funebrana	117.289	40.103
Grapholita funebrana	116.235	40.442
Grapholita funebrana	115.985	40.4628
Grapholita funebrana	115.389	40.0676
Grapholita funebrana	113.949	38.6545
Grapholita funebrana	116.107	41.2858
Grapholita funebrana	117.501	42.3259
Grapholita funebrana	123.65	41.9421
Grapholita funebrana	112.028	38.6676
Grapholita funebrana	111.963	35.5917
Grapholita funebrana	106.248	35.6831
Grapholita funebrana	109.621	36.6785
Grapholita funebrana	13.2125	37.9972
