# Supplementary material for: Predicting the Potential Global Distribution of the Plum Fruit Moth Grapholita funebrana Treitscheke Using Ensemble Models
Source: Insects. 2024 Aug 30;15(9):663. doi: 10.3390/insects15090663 (PMC11432621; doi:10.3390/insects15090663)
Supplement: Supplementary file 1 [file insects-15-00663-s001.zip › supplementary files/Table S2 The occurrence records used in the ensemble models.csv]

Species	longitude	latitude
Grapholita funebrana	16.45901	56.62485
Grapholita funebrana	15.58997	56.15814
Grapholita funebrana	9.7	47.45
Grapholita funebrana	9.6	47.25
Grapholita funebrana	12.4451	57.01386
Grapholita funebrana	12.703	59.06523
Grapholita funebrana	15.60819	58.36813
Grapholita funebrana	15.65882	56.19543
Grapholita funebrana	17.2965	59.70636
Grapholita funebrana	12.77565	56.30519
Grapholita funebrana	14.98526	59.52024
Grapholita funebrana	16.66328	56.84064
Grapholita funebrana	16.51848	56.53017
Grapholita funebrana	15.45428	60.50574
Grapholita funebrana	12.08457	57.65801
Grapholita funebrana	12.05633	58.40857
Grapholita funebrana	8.571162	49.998787
Grapholita funebrana	9.11126	51.804241
Grapholita funebrana	8.894371	48.329281
Grapholita funebrana	9.403396	48.849197
Grapholita funebrana	9.837567	58.972468
Grapholita funebrana	13.281	55.724
Grapholita funebrana	12.538	55.737
Grapholita funebrana	18.13133	57.49641
Grapholita funebrana	18.92959	57.74028
Grapholita funebrana	18.92669	57.80719
Grapholita funebrana	6.879222	50.966171
Grapholita funebrana	8.378524	58.2454
Grapholita funebrana	16.49479	57.36106
Grapholita funebrana	16.52838	56.68018
Grapholita funebrana	17.70605	59.62161
Grapholita funebrana	12.03453	57.78481
Grapholita funebrana	30.1125	50.360278
Grapholita funebrana	36.307778	49.636667
Grapholita funebrana	32.714722	51.744444
Grapholita funebrana	38.493333	48.948056
Grapholita funebrana	34.932638	51.028755
Grapholita funebrana	29.694215	62.646439
Grapholita funebrana	7.06	51.4
Grapholita funebrana	10.001482	51.525991
Grapholita funebrana	7.05	53.15
Grapholita funebrana	8.036806	49.892114
Grapholita funebrana	13.6287	48.658722
Grapholita funebrana	9.113442	52.099615
Grapholita funebrana	27.713611	60.578047
Grapholita funebrana	10.6584	59.3789
Grapholita funebrana	8.252381	51.482414
Grapholita funebrana	12.94592	55.49215
Grapholita funebrana	10.588254	59.557521
Grapholita funebrana	8.093291	58.179799
Grapholita funebrana	8.892091	58.472585
Grapholita funebrana	12.1985	57.1169
Grapholita funebrana	16.41863	56.40203
Grapholita funebrana	12.254717	51.387022
Grapholita funebrana	17.92273	59.45029
Grapholita funebrana	12.60506	56.17637
Grapholita funebrana	16.64782	56.60687
Grapholita funebrana	16.47482	56.25998
Grapholita funebrana	22.200429	60.427965
Grapholita funebrana	37.276862	58.657739
Grapholita funebrana	9.091953	48.24342
Grapholita funebrana	7.230509	50.11095
Grapholita funebrana	8.540701	49.073959
Grapholita funebrana	12.970321	52.445484
Grapholita funebrana	9.501801	48.846489
Grapholita funebrana	14.039837	52.123646
Grapholita funebrana	9.43342	48.89312
Grapholita funebrana	20.429266	41.684662
Grapholita funebrana	13.589973	54.482288
Grapholita funebrana	7.796	47.999001
Grapholita funebrana	8.648623	49.606121
Grapholita funebrana	7.376861	51.526867
Grapholita funebrana	9.913101	53.129986
Grapholita funebrana	10.898855	59.222951
Grapholita funebrana	7.948339	58.141324
Grapholita funebrana	11.3877	59.129834
Grapholita funebrana	11.79004	58.33056
Grapholita funebrana	18.974439	47.59763
Grapholita funebrana	13.51909	55.47106
Grapholita funebrana	11.65613	57.68694
Grapholita funebrana	14.58407	56.35588
Grapholita funebrana	18.77332	57.38305
Grapholita funebrana	16.40648	56.42313
Grapholita funebrana	16.73046	56.90404
Grapholita funebrana	14.27511	57.81127
Grapholita funebrana	12.53665	56.23826
Grapholita funebrana	15.53242	58.00792
Grapholita funebrana	17.60803	59.8637
Grapholita funebrana	14.26569	59.52863
Grapholita funebrana	17.55692	59.85305
Grapholita funebrana	10.199211	59.028965
Grapholita funebrana	10.209775	60.074835
Grapholita funebrana	6.15	52.1
Grapholita funebrana	5.9	51.65
Grapholita funebrana	5.9	50.75
Grapholita funebrana	10.3929	53.23
Grapholita funebrana	12.861783	49.30757
Grapholita funebrana	22.43	60.02
Grapholita funebrana	0.52196	46.70366
Grapholita funebrana	1.10112	46.3264
Grapholita funebrana	3.37258	45.56312
Grapholita funebrana	1.79439	43.37133
Grapholita funebrana	2.40145	47.81191
Grapholita funebrana	2.43012	48.6269
Grapholita funebrana	-0.73759	48.4336
Grapholita funebrana	4.99754	47.3392
Grapholita funebrana	4.27684	48.2629
Grapholita funebrana	10.671581	59.388049
Grapholita funebrana	9.832115	58.971877
Grapholita funebrana	14.12945	55.72939
Grapholita funebrana	17.62139	59.82454
Grapholita funebrana	17.07072	59.64551
Grapholita funebrana	14.14638	55.38715
Grapholita funebrana	22.15767	65.59992
Grapholita funebrana	18.88514	59.76119
Grapholita funebrana	27.914733	43.21405
Grapholita funebrana	12.65841	56.73543
Grapholita funebrana	12.7231	56.74552
Grapholita funebrana	22.582727	60.675459
Grapholita funebrana	10.869804	59.969947
Grapholita funebrana	14.79655	56.84367
Grapholita funebrana	11.71484	57.86966
Grapholita funebrana	14.85933	56.36191
Grapholita funebrana	16.41165	57.26711
Grapholita funebrana	17.98745	59.27583
Grapholita funebrana	7.408613	58.018449
Grapholita funebrana	8.27935	58.21557
Grapholita funebrana	16.13603	59.96848
Grapholita funebrana	14.85758	57.58127
Grapholita funebrana	13.98144	58.18242
Grapholita funebrana	12.80216	55.92667
Grapholita funebrana	18.06031	59.54017
Grapholita funebrana	13.44375	58.60342
Grapholita funebrana	11.86487	58.06102
Grapholita funebrana	11.7571	58.01863
Grapholita funebrana	11.85763	58.11525
Grapholita funebrana	17.21569	59.05694
Grapholita funebrana	15.3715	59.47452
Grapholita funebrana	19.973652	60.046683
Grapholita funebrana	16.54418	56.63792
Grapholita funebrana	16.63703	57.44253
Grapholita funebrana	16.5989	56.68802
Grapholita funebrana	14.18643	55.77691
Grapholita funebrana	11.53622	58.28431
Grapholita funebrana	15.13014	56.20409
Grapholita funebrana	7.553763	58.171946
Grapholita funebrana	5.23013	59.315676
Grapholita funebrana	5.2021	43.70925
Grapholita funebrana	7.52192	43.99806
Grapholita funebrana	4.43622	50.81355
Grapholita funebrana	17.05342	57.20603
Grapholita funebrana	5.23206	44.00956
Grapholita funebrana	24.2534	58.36356
Grapholita funebrana	26.688777	58.375829
Grapholita funebrana	21.083527	60.517717
Grapholita funebrana	22.378933	61.805461
Grapholita funebrana	1.388471	51.327524
Grapholita funebrana	11.363	54.658
Grapholita funebrana	12.328	55.648
Grapholita funebrana	11.299	55.99
Grapholita funebrana	12.26	55.046
Grapholita funebrana	11.934	55.32
Grapholita funebrana	12.601	56.028
Grapholita funebrana	10.487	55.548
Grapholita funebrana	9.779	55.521
Grapholita funebrana	10.766	55.373
Grapholita funebrana	11.927	54.595
Grapholita funebrana	10.089	56.803
Grapholita funebrana	11.187	55.221
Grapholita funebrana	11.54	56.691
Grapholita funebrana	10.528	55.325
Grapholita funebrana	9.767	56.106
Grapholita funebrana	10.365	55.429
Grapholita funebrana	15.052	55.103
Grapholita funebrana	12.144	54.88
Grapholita funebrana	14.776	55.289
Grapholita funebrana	10.451	55.151
Grapholita funebrana	10.444	55.306
Grapholita funebrana	10.062	55.529
Grapholita funebrana	10.267	56.822
Grapholita funebrana	10.453	55.363
Grapholita funebrana	8.309	55.571
Grapholita funebrana	8.85	54.958
Grapholita funebrana	-4.597706	54.772059
Grapholita funebrana	-4.469095	54.702832
Grapholita funebrana	-3.481784	51.392659
Grapholita funebrana	-3.198166	51.539774
Grapholita funebrana	-3.223624	51.413624
Grapholita funebrana	-3.977947	51.565186
Grapholita funebrana	24.575	59.383333
Grapholita funebrana	24.646344	60.91548
Grapholita funebrana	24.503537	60.971243
Grapholita funebrana	28.547601	43.471662
Grapholita funebrana	8.775903	58.422983
Grapholita funebrana	55.992834	54.744728
Grapholita funebrana	7.43373	58.082451
Grapholita funebrana	7.002713	50.843915
Grapholita funebrana	5.824781	49.542696
Grapholita funebrana	12.5103	50.727307
Grapholita funebrana	24.902081	60.211524
Grapholita funebrana	15.53039	56.28854
Grapholita funebrana	-1.21909	51.544646
Grapholita funebrana	7.291489	50.890555
Grapholita funebrana	10.111895	54.311731
Grapholita funebrana	4.55	52.4
Grapholita funebrana	4.75	52.35
Grapholita funebrana	5.086952	49.975852
Grapholita funebrana	21.641921	61.548828
Grapholita funebrana	22.520232	59.890591
Grapholita funebrana	38.321504	55.331574
Grapholita funebrana	21.424762	61.603086
Grapholita funebrana	1.187227	51.306053
Grapholita funebrana	18.70435	57.7203
Grapholita funebrana	10.438118	59.855213
Grapholita funebrana	21.518683	61.231997
Grapholita funebrana	7.892644	50.626887
Grapholita funebrana	9.927344	55.910711
Grapholita funebrana	-1.181943	52.951414
Grapholita funebrana	-1.613609	54.997671
Grapholita funebrana	0.21566	47.25092
Grapholita funebrana	8.703004	58.39197
Grapholita funebrana	22.320727	60.462396
Grapholita funebrana	25.30188	54.722413
Grapholita funebrana	-0.303413	51.521013
Grapholita funebrana	3.5	51.55
Grapholita funebrana	10.545008	52.167885
Grapholita funebrana	6.743438	51.37793
Grapholita funebrana	5.9	52.9
Grapholita funebrana	9.775343	53.643417
Grapholita funebrana	7.924699	52.252167
Grapholita funebrana	15.855905	46.871802
Grapholita funebrana	26.645528	48.491002
Grapholita funebrana	12.10483	57.24918
Grapholita funebrana	8.010367	58.153408
Grapholita funebrana	10.7101	59.3268
Grapholita funebrana	22.118234	60.363294
Grapholita funebrana	16.24609	56.6744
Grapholita funebrana	12.78449	56.64338
Grapholita funebrana	16.12548	56.56849
Grapholita funebrana	13.52905	55.71929
Grapholita funebrana	14.61259	56.77238
Grapholita funebrana	10.258275	59.505033
Grapholita funebrana	55.908331	54.379535
Grapholita funebrana	15.988592	47.30602
Grapholita funebrana	11.43178	58.48386
Grapholita funebrana	11.93	46.7
Grapholita funebrana	11	46.65
Grapholita funebrana	11.56	46.65
Grapholita funebrana	11.47	46.53
Grapholita funebrana	12.06	47.48
Grapholita funebrana	11.5	47.28
Grapholita funebrana	15.44	46.78
Grapholita funebrana	14.42	48.36
Grapholita funebrana	11.389722	47.26
Grapholita funebrana	15.419723	47.09
Grapholita funebrana	15.45	47.066666
Grapholita funebrana	14.27	48.29
Grapholita funebrana	14.53	48.44
Grapholita funebrana	16.371666	48.208057
Grapholita funebrana	13.65	48
Grapholita funebrana	14.038889	48.178333
Grapholita funebrana	15.874166	48.851387
Grapholita funebrana	11.65	46.74
Grapholita funebrana	14.45	48.08
Grapholita funebrana	11.32	46.36
Grapholita funebrana	10.92	47.13
Grapholita funebrana	15.93	47.67
Grapholita funebrana	14.41	48.03
Grapholita funebrana	14.12	47.9
Grapholita funebrana	12.74624	56.75226
Grapholita funebrana	18.24654	56.92649
Grapholita funebrana	18.44999	59.31978
Grapholita funebrana	16.93175	57.12651
Grapholita funebrana	11.24599	58.4264
Grapholita funebrana	12.87757	56.67407
Grapholita funebrana	13.41938	58.57702
Grapholita funebrana	18.16541	59.21301
Grapholita funebrana	14.45631	56.80931
Grapholita funebrana	-2.075328	52.642717
Grapholita funebrana	-2.222657	52.552634
Grapholita funebrana	-1.927541	52.642719
Grapholita funebrana	4.881454	59.308292
Grapholita funebrana	22.320859	60.24462
Grapholita funebrana	22.119225	61.15199
Grapholita funebrana	23.844951	61.466318
Grapholita funebrana	38.112211	55.607358
Grapholita funebrana	16.33415	56.69094
Grapholita funebrana	13.19864	55.69404
Grapholita funebrana	15.3341	59.13337
Grapholita funebrana	16.41378	56.31877
Grapholita funebrana	15.0177	59.55669
Grapholita funebrana	11.90329	57.30358
Grapholita funebrana	18.46362	59.84079
Grapholita funebrana	12.77805	56.3933
Grapholita funebrana	5.3525	48.49332
Grapholita funebrana	8.926263	58.620876
Grapholita funebrana	5	52.15
Grapholita funebrana	6.1	52.3
Grapholita funebrana	3.85	51.5
Grapholita funebrana	4.9	52.5
Grapholita funebrana	5.65	52
Grapholita funebrana	10.938875	59.200402
Grapholita funebrana	6.30764	49.5386
Grapholita funebrana	6.2085	49.9298
Grapholita funebrana	6.01847	50.1284
Grapholita funebrana	5.91612	49.6427
Grapholita funebrana	6.03803	49.6133
Grapholita funebrana	6.15558	49.884
Grapholita funebrana	6.18342	49.8993
Grapholita funebrana	1.134988	52.061635
Grapholita funebrana	1.323085	52.236361
Grapholita funebrana	1.058657	52.225528
Grapholita funebrana	0.989329	52.065423
Grapholita funebrana	1.152731	52.312987
Grapholita funebrana	1.571762	52.049194
Grapholita funebrana	1.393008	52.000515
Grapholita funebrana	1.382923	52.252648
Grapholita funebrana	1.280614	52.057668
Grapholita funebrana	1.221075	52.041323
Grapholita funebrana	1.616846	52.245705
Grapholita funebrana	1.618308	52.26365
Grapholita funebrana	1.199579	52.959252
Grapholita funebrana	0.604787	52.973784
Grapholita funebrana	1.468096	52.591956
Grapholita funebrana	1.320732	52.596184
Grapholita funebrana	-0.3066	51.7543
Grapholita funebrana	-1.039464	52.21842
Grapholita funebrana	13.34242	55.66878
Grapholita funebrana	37.615944	55.841713
Grapholita funebrana	-0.76387	52.947846
Grapholita funebrana	-0.846642	52.924675
Grapholita funebrana	-0.894547	52.871821
Grapholita funebrana	6.8	51.95
Grapholita funebrana	4.7	52.65
Grapholita funebrana	5.9	51.1
Grapholita funebrana	5.8	52.55
Grapholita funebrana	30.068091	62.803436
Grapholita funebrana	21.074805	60.52048
Grapholita funebrana	6.06544	49.9314
Grapholita funebrana	5.95861	49.8033
Grapholita funebrana	6.33561	49.6139
Grapholita funebrana	6.33562	49.5367
Grapholita funebrana	6.1783	49.8057
Grapholita funebrana	6.08264	49.7726
Grapholita funebrana	6.09632	49.7753
Grapholita funebrana	5.86833	49.9766
Grapholita funebrana	6.24995	49.6698
Grapholita funebrana	6.09347	49.4719
Grapholita funebrana	1.79719	44.82072
Grapholita funebrana	1.20667	46.70824
Grapholita funebrana	3.18822	46.39379
Grapholita funebrana	-1.278756	52.539096
Grapholita funebrana	9.854725	52.000958
Grapholita funebrana	11.34954	60.80928
Grapholita funebrana	18.53	57.4
Grapholita funebrana	18.44	57.2
Grapholita funebrana	20.817134	59.951975
Grapholita funebrana	24.623425	60.187414
Grapholita funebrana	23.675094	60.055086
Grapholita funebrana	27.634781	60.544122
Grapholita funebrana	27.550133	60.531904
Grapholita funebrana	24.319014	60.411947
Grapholita funebrana	24.752199	60.146942
Grapholita funebrana	23.795277	61.49068
Grapholita funebrana	25.110875	60.279506
Grapholita funebrana	29.791203	62.591804
Grapholita funebrana	25.095899	60.385701
Grapholita funebrana	21.516766	60.497901
Grapholita funebrana	24.967755	60.275939
Grapholita funebrana	26.72281	60.635119
Grapholita funebrana	128.112722	37.442111
Grapholita funebrana	15.19316	59.27621
Grapholita funebrana	12.35522	58.71811
Grapholita funebrana	16.79943	59.38355
Grapholita funebrana	16.93342	59.42445
Grapholita funebrana	15.69772	58.16744
Grapholita funebrana	16.18735	56.58151
Grapholita funebrana	15.8649	56.76909
Grapholita funebrana	13.71934	58.45086
Grapholita funebrana	18.86192	57.41142
Grapholita funebrana	22.862778	58.608611
Grapholita funebrana	39.058142	55.78982
Grapholita funebrana	34.232901	44.835417
Grapholita funebrana	37.791018	49.961676
Grapholita funebrana	35.360062	45.000638
Grapholita funebrana	35.477988	45.122651
Grapholita funebrana	-7.37584	41.28799
Grapholita funebrana	-7.27892	41.34062
Grapholita funebrana	6.63643	51.365356
Grapholita funebrana	9.095189	48.722748
Grapholita funebrana	8.551689	52.050957
Grapholita funebrana	8.035503	49.204197
Grapholita funebrana	6.455466	51.225918
Grapholita funebrana	9.776625	49.004025
Grapholita funebrana	12.888884	50.825768
Grapholita funebrana	9.497343	51.141582
Grapholita funebrana	10.431435	59.441769
Grapholita funebrana	9.610788	58.881693
Grapholita funebrana	9.76	49.99
Grapholita funebrana	20.53	60.07
Grapholita funebrana	11.48	48.16
Grapholita funebrana	12.12	48.53
Grapholita funebrana	12.08	49.01
Grapholita funebrana	20.06	60.23
Grapholita funebrana	9.962047	51.693752
Grapholita funebrana	11.357726	49.308693
Grapholita funebrana	48.655629	55.984924
Grapholita funebrana	12.822412	51.199495
Grapholita funebrana	13.358012	52.571556
Grapholita funebrana	61.012709	55.130995
Grapholita funebrana	3.788537	49.440535
Grapholita funebrana	5.73008	48.91589
Grapholita funebrana	0.19033	53.611487
Grapholita funebrana	10.414798	59.613949
Grapholita funebrana	6.440967	53.402192
Grapholita funebrana	-2.502492	51.413091
Grapholita funebrana	-1.291874	51.593662
Grapholita funebrana	43.2261	54.7233
Grapholita funebrana	43.1617	54.8929
Grapholita funebrana	-2.643805	52.457145
Grapholita funebrana	-2.367079	52.627339
Grapholita funebrana	-3.100693	52.836755
Grapholita funebrana	-2.817388	52.532489
Grapholita funebrana	-2.650832	52.688733
Grapholita funebrana	-2.838016	52.72518
Grapholita funebrana	-2.994019	52.520349
Grapholita funebrana	-2.758077	52.384096
Grapholita funebrana	-2.817545	52.727166
Grapholita funebrana	-2.449799	52.626154
Grapholita funebrana	13.79621	55.65374
Grapholita funebrana	25.833333	59.25
Grapholita funebrana	23.2	41.633333
Grapholita funebrana	24.63333	59.38333
Grapholita funebrana	13.04	47.82
Grapholita funebrana	24.36667	57.88333
Grapholita funebrana	24.25	59.38333
Grapholita funebrana	10.609831	59.42329
Grapholita funebrana	49.270145	55.207669
Grapholita funebrana	12.90923	55.54838
Grapholita funebrana	-4.099322	53.194611
Grapholita funebrana	-3.192665	53.158597
Grapholita funebrana	-4.21164	53.108064
Grapholita funebrana	10.393238	59.06771
Grapholita funebrana	-2.799838	53.467058
Grapholita funebrana	-2.857911	53.358789
Grapholita funebrana	-2.614861	51.321738
Grapholita funebrana	-2.592462	51.476511
Grapholita funebrana	-2.560225	51.430812
Grapholita funebrana	-2.866732	51.433037
Grapholita funebrana	-2.637665	51.400375
Grapholita funebrana	-2.643408	51.566607
Grapholita funebrana	-2.797849	51.322882
Grapholita funebrana	-2.951231	51.349162
Grapholita funebrana	-2.490067	51.326823
Grapholita funebrana	-2.974001	53.178115
Grapholita funebrana	-2.976043	53.267991
Grapholita funebrana	-3.27052	53.085425
Grapholita funebrana	-1.758889	54.402874
Grapholita funebrana	-1.210173	52.622445
Grapholita funebrana	0.279576	52.310595
Grapholita funebrana	0.615775	51.539216
Grapholita funebrana	-1.461769	51.141379
Grapholita funebrana	0.430171	51.506786
Grapholita funebrana	-1.265058	51.425759
Grapholita funebrana	-1.604012	51.639636
Grapholita funebrana	-1.325051	51.692763
Grapholita funebrana	-1.245343	51.609512
Grapholita funebrana	16.15704	57.00595
Grapholita funebrana	17.07425	57.32943
Grapholita funebrana	16.9964	59.39594
Grapholita funebrana	6.887309	51.039377
Grapholita funebrana	17.68583	59.35695
Grapholita funebrana	18.37799	57.27876
Grapholita funebrana	18.20199	59.35318
Grapholita funebrana	16.41597	56.33372
Grapholita funebrana	16.23409	56.86141
Grapholita funebrana	15.99511	56.90274
Grapholita funebrana	15.22798	59.60896
Grapholita funebrana	16.50685	56.31334
Grapholita funebrana	12.94007	56.58754
Grapholita funebrana	13.61463	56.00774
Grapholita funebrana	16.46525	56.44321
Grapholita funebrana	7.39435	50.768349
Grapholita funebrana	6.35	52.75
Grapholita funebrana	4.05	51.85
Grapholita funebrana	5.85	51.8
Grapholita funebrana	6.05	51.45
Grapholita funebrana	19.775186	46.098183
Grapholita funebrana	12.893333	48.7925
Grapholita funebrana	10.934096	59.060884
Grapholita funebrana	10.685002	59.806212
Grapholita funebrana	10.599069	59.893933
Grapholita funebrana	18.0653	59.21981
Grapholita funebrana	14.56681	56.90372
Grapholita funebrana	18.38656	57.62405
Grapholita funebrana	12.47577	56.29131
Grapholita funebrana	11.01163	59.033149
Grapholita funebrana	16.56546	59.10103
Grapholita funebrana	10.697	55.471
Grapholita funebrana	10.364	55.234
Grapholita funebrana	10.704	55.409
Grapholita funebrana	10.406	55.522
Grapholita funebrana	11.765	55.514
Grapholita funebrana	10.963	55.33
Grapholita funebrana	12.546	54.975
Grapholita funebrana	12.334	55.857
Grapholita funebrana	11.545	55.191
Grapholita funebrana	10.699	56.2
Grapholita funebrana	12.015	56.029
Grapholita funebrana	9.904	56.881
Grapholita funebrana	8.053347	58.073547
Grapholita funebrana	8.239899	58.333392
Grapholita funebrana	16.72898	56.91671
Grapholita funebrana	-0.44341	48.92839
Grapholita funebrana	6.04994	48.85937
Grapholita funebrana	3.16476	45.64264
Grapholita funebrana	3.08669	45.74974
Grapholita funebrana	-1.83623	47.2517
Grapholita funebrana	7.030202	51.434002
Grapholita funebrana	37.642707	54.97668
Grapholita funebrana	6.011095	58.437342
Grapholita funebrana	9.990182	58.977471
Grapholita funebrana	12.03285	57.69422
Grapholita funebrana	13.07761	55.65575
Grapholita funebrana	10.519272	59.387143
Grapholita funebrana	9.675547	59.05469
Grapholita funebrana	6.311366	58.342156
Grapholita funebrana	10.142932	59.011519
Grapholita funebrana	13.06608	56.73082
Grapholita funebrana	12.189956	53.782326
Grapholita funebrana	17.90578	59.36975
Grapholita funebrana	8.694237	58.426464
Grapholita funebrana	11.89121	58.22615
Grapholita funebrana	10.236168	50.217339
Grapholita funebrana	13.3732	55.9618
Grapholita funebrana	11.948919	54.072182
Grapholita funebrana	12.83014	56.69414
Grapholita funebrana	16.59926	56.77641
Grapholita funebrana	18.21132	57.59891
Grapholita funebrana	15.15345	59.10975
Grapholita funebrana	13.09356	56.70554
Grapholita funebrana	14.76034	56.58791
Grapholita funebrana	13.10224	55.88044
Grapholita funebrana	13.63582	55.5936
Grapholita funebrana	13.91061	55.59411
Grapholita funebrana	12.23065	57.25996
Grapholita funebrana	11.878118	52.76907
Grapholita funebrana	13.915386	51.111176
Grapholita funebrana	10.235653	50.131802
Grapholita funebrana	6.535525	51.439194
Grapholita funebrana	13.18341	56.7523
Grapholita funebrana	14.71062	56.01547
Grapholita funebrana	10.868	56.309
Grapholita funebrana	8.662	54.999
Grapholita funebrana	10.415	57.622
Grapholita funebrana	8.7	54.994
Grapholita funebrana	10.213	56.846
Grapholita funebrana	12.077	55.917
Grapholita funebrana	13.266724	52.529563
Grapholita funebrana	10.56706	59.203503
Grapholita funebrana	16.59181	57.50775
Grapholita funebrana	29.249393	62.649849
Grapholita funebrana	20.42593	60.113076
Grapholita funebrana	23.561354	60.137968
Grapholita funebrana	26.172323	60.36807
Grapholita funebrana	25.067988	60.269081
Grapholita funebrana	24.013702	60.184426
Grapholita funebrana	20.604627	60.121865
Grapholita funebrana	26.61854	60.953463
Grapholita funebrana	23.710334	61.493121
Grapholita funebrana	20.528712	60.095667
Grapholita funebrana	23.027314	59.987758
Grapholita funebrana	26.089901	59.956266
Grapholita funebrana	22.268992	59.832322
Grapholita funebrana	23.979707	60.181891
Grapholita funebrana	22.980405	59.856006
Grapholita funebrana	24.565041	60.164253
Grapholita funebrana	19.851726	60.263388
Grapholita funebrana	24.43315	60.354855
Grapholita funebrana	23.04842	60.370877
Grapholita funebrana	23.601583	60.201891
Grapholita funebrana	24.745003	60.167438
Grapholita funebrana	20.972462	59.936687
Grapholita funebrana	23.09493	60.364044
Grapholita funebrana	24.005083	60.299275
Grapholita funebrana	4.85	51.6
Grapholita funebrana	5.7	50.8
Grapholita funebrana	6	53.15
Grapholita funebrana	4.35	52.15
Grapholita funebrana	6.4	52.65
Grapholita funebrana	7	52.25
Grapholita funebrana	6.2	52.2
Grapholita funebrana	6.65	52.4
Grapholita funebrana	6.6	52.7
Grapholita funebrana	6.05	51.15
Grapholita funebrana	4.6	52.5
Grapholita funebrana	5.45	52.45
Grapholita funebrana	6.48333	49.5167
Grapholita funebrana	22.254	47.765
Grapholita funebrana	6.38	49.41
Grapholita funebrana	0.55	45.3
Grapholita funebrana	6.13588	49.608
Grapholita funebrana	6.43707	49.7092
Grapholita funebrana	5.66	48.9
Grapholita funebrana	10.153841	54.38588
Grapholita funebrana	8.23171	50.419224
Grapholita funebrana	17.92722	59.35472
Grapholita funebrana	8.049727	50.387917
Grapholita funebrana	18.22302	59.22291
Grapholita funebrana	13.16499	55.70646
Grapholita funebrana	12.82606	56.78005
Grapholita funebrana	11.2612	58.55783
Grapholita funebrana	13.388386	52.599762
Grapholita funebrana	7.950153	51.616657
Grapholita funebrana	11.343303	47.758274
Grapholita funebrana	9.776462	48.981583
Grapholita funebrana	6.08371	49.5231
Grapholita funebrana	13.07623	53.357723
Grapholita funebrana	14.79164	56.9271
Grapholita funebrana	12.74732	56.87983
Grapholita funebrana	17.70068	59.95746
Grapholita funebrana	13.0518	56.39817
Grapholita funebrana	7.197912	51.262947
Grapholita funebrana	10.911054	59.088843
Grapholita funebrana	10.509292	59.88281
Grapholita funebrana	12.08467	58.52519
Grapholita funebrana	13.4968	55.38423
Grapholita funebrana	24.4	59.5
Grapholita funebrana	24.4	58.4
Grapholita funebrana	8.917	56.257
Grapholita funebrana	14.11762	55.77604
Grapholita funebrana	10.534894	59.670641
Grapholita funebrana	18.19905	57.37023
Grapholita funebrana	10.4626	59.8266
Grapholita funebrana	10.7846	59.6614
Grapholita funebrana	8.1001	58.1616
Grapholita funebrana	5.6654	58.7979
Grapholita funebrana	29.9525	69.6683
Grapholita funebrana	8.2409	58.3331
Grapholita funebrana	6.1904	58.8365
Grapholita funebrana	8.9803	58.5632
Grapholita funebrana	10.516	59.2947
Grapholita funebrana	16.08758	56.9325
Grapholita funebrana	16.29408	60.10167
Grapholita funebrana	16	56
Grapholita funebrana	13.624945	51.07497
Grapholita funebrana	12.25295	57.12638
Grapholita funebrana	15.71291	60.58786
Grapholita funebrana	10.78089	50.792254
Grapholita funebrana	9.541249	47.59036
Grapholita funebrana	9.00969	51.471996
Grapholita funebrana	15.9883	56.98504
Grapholita funebrana	16.58193	57.3487
Grapholita funebrana	15.68425	56.09891
Grapholita funebrana	18.32268	57.05158
Grapholita funebrana	15.31814	56.13528
Grapholita funebrana	11.37559	58.35668
Grapholita funebrana	11.97563	58.36025
Grapholita funebrana	16.53134	56.34356
Grapholita funebrana	15.8172	56.58854
Grapholita funebrana	12.01896	57.37368
Grapholita funebrana	16.28033	56.67487
Grapholita funebrana	15.08786	56.15928
Grapholita funebrana	16.45985	57.51749
Grapholita funebrana	16.60229	59.49928
Grapholita funebrana	16.4592	56.23471
Grapholita funebrana	16.04578	56.96455
Grapholita funebrana	18.60801	60.20621
Grapholita funebrana	18.10055	59.11548
Grapholita funebrana	15.46289	58.33783
Grapholita funebrana	18.60437	57.55417
Grapholita funebrana	18.61171	60.11351
Grapholita funebrana	16.64179	56.58014
Grapholita funebrana	22.9242	66.10589
Grapholita funebrana	18.05436	59.36916
Grapholita funebrana	15.65154	59.7719
Grapholita funebrana	18.31214	59.47483
Grapholita funebrana	9.5336	58.8938
Grapholita funebrana	16.32451	56.6653
Grapholita funebrana	16.20141	56.9726
Grapholita funebrana	17.02599	57.34446
Grapholita funebrana	16.67754	56.64626
Grapholita funebrana	16.42359	58.6606
Grapholita funebrana	17.55112	59.75569
Grapholita funebrana	18.13842	57.54642
Grapholita funebrana	16.49769	56.7002
Grapholita funebrana	11.02222	58.89035
Grapholita funebrana	14.27166	55.65622
Grapholita funebrana	12.08492	57.7421
Grapholita funebrana	11.98776	57.50548
Grapholita funebrana	16.62839	59.50935
Grapholita funebrana	10.5935	59.7482
Grapholita funebrana	9.2793	59.4236
Grapholita funebrana	10.8126	59.3232
Grapholita funebrana	10.2485	59.7538
Grapholita funebrana	10.7071	59.9175
Grapholita funebrana	9.3604	59.2581
Grapholita funebrana	11.5452	48.2574
Grapholita funebrana	6.83722	49.49
Grapholita funebrana	7.192	50.693
Grapholita funebrana	13.3788	52.1369
Grapholita funebrana	10.3076	48.458
Grapholita funebrana	23.018	41.357
Grapholita funebrana	9.544	54.908
Grapholita funebrana	10.417	57.507
Grapholita funebrana	5.216871	59.241627
Grapholita funebrana	7.773014	49.462154
Grapholita funebrana	16.70169	56.8213
Grapholita funebrana	15.49725	58.50822
Grapholita funebrana	10.451496	59.078985
Grapholita funebrana	11.916	55.324
Grapholita funebrana	9.079	56.437
Grapholita funebrana	8.764	54.999
Grapholita funebrana	10.654	55.348
Grapholita funebrana	12.526	55.783
Grapholita funebrana	11.094	54.712
Grapholita funebrana	10.658	55.438
Grapholita funebrana	11.305	55.697
Grapholita funebrana	11.311	55.787
Grapholita funebrana	10.987	55.702
Grapholita funebrana	11.641	55.96
Grapholita funebrana	11.801	55.956
Grapholita funebrana	12.066	55.683
Grapholita funebrana	12.023	54.793
Grapholita funebrana	11.732	54.969
Grapholita funebrana	12.397	55.331
Grapholita funebrana	9.406	56.706
Grapholita funebrana	9.882	56.075
Grapholita funebrana	12.122	54.786
Grapholita funebrana	11.559	54.703
Grapholita funebrana	11.481	55.963
Grapholita funebrana	11.074	57.318
Grapholita funebrana	17.68338	59.32627
Grapholita funebrana	-0.09	51.36
Grapholita funebrana	-2.73	50.73
Grapholita funebrana	23.058	43.009
Grapholita funebrana	10.477	46.657
Grapholita funebrana	15.7611	44.3254
Grapholita funebrana	109.441851	36.679255
Grapholita funebrana	109.270988	35.943182
Grapholita funebrana	109.088326	36.44356
Grapholita funebrana	109.381706	36.757639
Grapholita funebrana	109.446686	36.612249
Grapholita funebrana	113.699517	39.713776
Grapholita funebrana	107.805707	35.21213
Grapholita funebrana	108.432338	34.487866
Grapholita funebrana	108.085546	34.273947
Grapholita funebrana	110.200545	36.883963
Grapholita funebrana	109.594081	34.961746
Grapholita funebrana	109.106436	35.120859
Grapholita funebrana	86.086821	44.311289
Grapholita funebrana	108.512925	28.574288
Grapholita funebrana	84.9033	45.564475
Grapholita funebrana	113.795522	36.231923
Grapholita funebrana	125.184011	44.439521
Grapholita funebrana	83.033096	44.642462
Grapholita funebrana	130.325777	46.80648
Grapholita funebrana	106.625287	35.588109
Grapholita funebrana	105.770006	35.379793
Grapholita funebrana	105.624621	35.299667
Grapholita funebrana	105.889715	35.096321
Grapholita funebrana	107.228383	35.347296
Grapholita funebrana	107.44889	35.151481
Grapholita funebrana	107.812412	35.835705
Grapholita funebrana	108.103099	35.887038
Grapholita funebrana	108.608781	35.350272
Grapholita funebrana	107.874106	35.567384
Grapholita funebrana	119.325938	27.854053
Grapholita funebrana	129.505888	44.439721
Grapholita funebrana	130.237749	45.29457
Grapholita funebrana	131.194523	43.958007
Grapholita funebrana	129.579038	44.609073
Grapholita funebrana	113.773451	32.863482
Grapholita funebrana	113.970025	32.565536
Grapholita funebrana	118.521726	30.354731
Grapholita funebrana	113.535432	33.300639
Grapholita funebrana	127.102849	47.249587
Grapholita funebrana	122.157293	40.1806
Grapholita funebrana	80.782216	44.150642
Grapholita funebrana	86.060678	44.213622
Grapholita funebrana	85.871879	44.223619
Grapholita funebrana	86.223522	44.309856
Grapholita funebrana	81.056224	43.948512
Grapholita funebrana	84.257634	41.783598
Grapholita funebrana	86.266614	41.349041
Grapholita funebrana	81.857946	41.801782
Grapholita funebrana	80.245568	41.282351
Grapholita funebrana	81.299424	40.562254
Grapholita funebrana	75.998586	39.475211
Grapholita funebrana	113.592406	40.175817
Grapholita funebrana	113.893685	40.245562
Grapholita funebrana	113.651605	39.64895
Grapholita funebrana	106.314942	35.368949
Grapholita funebrana	105.634373	36.40876
Grapholita funebrana	117.969971	40.957638
Grapholita funebrana	114.965833	39.950222
Grapholita funebrana	117.288913	40.102982
Grapholita funebrana	116.235226	40.441998
Grapholita funebrana	115.98451	40.46283
Grapholita funebrana	115.388842	40.067605
Grapholita funebrana	113.9492	38.654544
Grapholita funebrana	116.107164	41.285842
Grapholita funebrana	117.500504	42.325871
Grapholita funebrana	123.64983	41.942101
Grapholita funebrana	112.02772	38.667635
Grapholita funebrana	111.962861	35.591739
Grapholita funebrana	106.247646	35.683082
Grapholita funebrana	109.621174	36.67853
Grapholita funebrana	13.2125	37.9972222
Grapholita funebrana	3	28
Grapholita funebrana	45	40.25
Grapholita funebrana	47.5	40.5
Grapholita funebrana	105	35
Grapholita funebrana	128	47.75
Grapholita funebrana	126.16667	43.58333
Grapholita funebrana	122.66667	41.25
Grapholita funebrana	43.4999	41.99998
Grapholita funebrana	79	22
Grapholita funebrana	77.25	31.91667
Grapholita funebrana	53	32
Grapholita funebrana	68	48
Grapholita funebrana	75	41.5
Grapholita funebrana	127.75	36.5
Grapholita funebrana	38	35
Grapholita funebrana	71	39
Grapholita funebrana	35	39
Grapholita funebrana	59.66667	39.75
Grapholita funebrana	63.83333	41.66667
Grapholita funebrana	20	41
Grapholita funebrana	13.33333	47.33333
Grapholita funebrana	28	53
Grapholita funebrana	4.5	50.75
Grapholita funebrana	17.83333	44.25
Grapholita funebrana	25.25	42.66667
Grapholita funebrana	15.5	45.16667
Grapholita funebrana	33	35
Grapholita funebrana	15	49.75
Grapholita funebrana	10	56
Grapholita funebrana	26	59
Grapholita funebrana	26	64
Grapholita funebrana	2	46
Grapholita funebrana	10.5	51.5
Grapholita funebrana	22	39
Grapholita funebrana	20	47
Grapholita funebrana	-8	53
Grapholita funebrana	12.83333	42.83333
Grapholita funebrana	14.25	37.75
Grapholita funebrana	25	57
Grapholita funebrana	24	55.41667
Grapholita funebrana	28.58333	47.25
Grapholita funebrana	5.75	52.25
Grapholita funebrana	10	62
Grapholita funebrana	20	52
Grapholita funebrana	-8.13057	39.6945
Grapholita funebrana	25	46
Grapholita funebrana	100	60
Grapholita funebrana	117.93	64.44
Grapholita funebrana	45.62	59.25
Grapholita funebrana	134.88	53.1
Grapholita funebrana	110.64	62.73
Grapholita funebrana	74.35	60.66
Grapholita funebrana	20.45998	44.81892
Grapholita funebrana	19.5	48.66667
Grapholita funebrana	15	46.08333
Grapholita funebrana	-4	40
Grapholita funebrana	15	62
Grapholita funebrana	8.01427	47.00016
Grapholita funebrana	32	49
Grapholita funebrana	-2.69531	54.75844
Grapholita funebrana	-0.70312	52.16045
Grapholita funebrana	-4	56
