# Supplementary material for: Predicting the Potential Global Distribution of the Plum Fruit Moth Grapholita funebrana Treitscheke Using Ensemble Models
Source: Insects. 2024 Aug 30;15(9):663. doi: 10.3390/insects15090663 (PMC11432621; doi:10.3390/insects15090663)
Supplement: Supplementary file 1 [file insects-15-00663-s001.zip › supplementary files/Table S4 The suitable areas of Grapholita funebrana across different regions in current and future projections.xlsx]

## Sheet: Sheet1
	Decades		Projected area (×104km2) and percentage of current projected area
			Total suitable region		Lowly suitable region		Moderately suitable region		Highly suitable region
Asia	1970s-2000s		1198.1	—	617.844	—	346.617	—	233.636	—
	ssp126	2030s	1179.24	0.984261	838.534	1.3572	333.508	0.962182	7.19765	0.0308071
		2050s	1252.24	1.04519	882.285	1.42801	364.334	1.05111	5.62078	0.0240578
		2070s	1229.76	1.02643	873.627	1.41399	350.594	1.01148	5.5394	0.0237095
	ssp585	2030s	1201.16	1.00256	860.504	1.39275	334.912	0.966232	5.74286	0.0245803
		2050s	1335.63	1.11479	984.975	1.59421	346.22	0.998855	4.43559	0.018985
		2070s	1625.36	1.35662	1286.64	2.08247	336.886	0.971926	1.83121	0.00783784
Europe	1970s-2000s		854.522	—	81.6578	—	89.0758	—	683.788	—
	ssp126	2030s	862.966	1.00988	178.807	2.18971	478.38	5.37049	205.779	0.30094
		2050s	868.883	1.01681	189.908	2.32566	489.222	5.4922	189.753	0.277502
		2070s	876.483	1.0257	193.281	2.36696	518.29	5.81853	164.911	0.241173
	ssp585	2030s	866.943	1.01454	181.757	2.22584	488.619	5.48543	196.567	0.287468
		2050s	880.683	1.03062	187.441	2.29545	545.952	6.12908	147.289	0.215402
		2070s	854.919	1.00046	234.502	2.87177	579.627	6.50712	40.7901	0.0596531
North America	1970s-2000s		435.343	—	228.544	—	115.112	—	91.6864	—
	ssp126	2030s	375.562	0.86268	248.629	1.08788	114.56	0.995201	12.3731	0.13495
		2050s	432.725	0.993986	289.875	1.26835	129.821	1.12777	13.0288	0.142101
		2070s	440.696	1.0123	286.552	1.25381	144.327	1.25379	9.8176	0.107078
	ssp585	2030s	394.281	0.905678	256.839	1.1238	124.611	1.08252	12.8312	0.139946
		2050s	539.86	1.24008	367.549	1.60822	150.543	1.30779	21.7685	0.237423
		2070s	674.671	1.54975	481.337	2.1061	172.572	1.49916	20.7625	0.226451
Oceania	1970s-2000s		22.9563	—	19.1465	—	2.40448	—	1.40532	—
	ssp126	2030s	10.6333	0.463199	8.91121	0.465422	1.67339	0.695946	0.0487395	0.0346821
		2050s	11.1451	0.485492	9.30925	0.486211	1.76275	0.733108	0.0731093	0.0520231
		2070s	11.3157	0.492923	9.47172	0.494697	1.79524	0.746622	0.0487395	0.0346821
	ssp585	2030s	9.28488	0.404459	7.45715	0.389478	1.72213	0.716216	0.105602	0.0751445
		2050s	9.87788	0.43029	8.15575	0.425965	1.68964	0.702703	0.032493	0.0231214
		2070s	10.1216	0.440906	7.98516	0.417056	2.13642	0.888514	0	0
Africa	1970s-2000s		31.2802	—	22.6714	—	7.27182	—	1.33697	—
	ssp126	2030s	8.34792	0.266875	7.85063	0.346278	0.497288	0.0683857	0	0
		2050s	5.86148	0.187386	5.52723	0.243797	0.334243	0.0459641	0	0
		2070s	5.72289	0.182955	5.48647	0.241999	0.236416	0.0325112	0	0
	ssp585	2030s	8.0952	0.258796	7.47562	0.329738	0.619572	0.0852018	0	0
		2050s	2.6984	0.0862653	2.55981	0.112909	0.138588	0.0190583	0	0
		2070s	0.790769	0.0252802	0.741856	0.032722	0.0489136	0.00672646	0	0
South America	1970s-2000s		28.7177	—	22.9936	—	3.43929	—	2.28473	—
	ssp126	2030s	20.3268	0.707814	20.0991	0.874116	0.22766	0.0661939	0	0
		2050s	25.1808	0.87684	24.5873	1.06931	0.593542	0.172577	0	0
		2070s	14.5133	0.505379	14.0824	0.612447	0.430927	0.125296	0	0
	ssp585	2030s	14.4483	0.503114	14.3913	0.625884	0.0569149	0.0165485	0	0
		2050s	13.9279	0.484994	12.627	0.549151	1.30091	0.378251	0	0
		2070s	21.335	0.742922	17.2615	0.750707	4.07348	1.1844	0	0
